# Supplementary material for: Bioinformatic approach for the discovery of cis-eQTL signals during fruit ripening of a woody species as grape (Vitis vinifera L.)
Source: Sci Rep. 2022 May 6;12:7481. doi: 10.1038/s41598-022-11689-5 (PMC9076688; doi:10.1038/s41598-022-11689-5)
Supplement: Supplementary file 1 — Supplementary Tables. [file 41598_2022_11689_MOESM1_ESM.xlsx]

## Sheet: TableS1
Table S1. DNA data information of genotypes
Run	Assay Type	AvgSpotLen	Bases	Gigabases	BioProject	BioSample	BioSampleModel	Bytes	Gigabytes	Center Name	Consent	cultivar	Experiment	Instrument	Library Name	LibraryLayout	LibrarySelection	LibrarySource	Organism	Platform	ReleaseDate	Sample Name	TYPE	SRA Study	Tissue
SRR6156309	WGS	200	35310150000	35.3102	PRJNA373967	SAMN07542897	Plant	24464034109	24.464	UNIVERSITA DEGLI STUDI DI UDINE	public	Moscato Bianco	SRX3268211	Illumina HiSeq 2000	Moscato Bianco	PAIRED	RANDOM	GENOMIC	Vitis vinifera	ILLUMINA	2020-05-22T00:00:00Z	Moscato Bianco	tissue sample	SRP119718	leaf
SRR6156314	WGS	200	33933250600	33.9333	PRJNA373967	SAMN07542908	Plant	23035941852	23.0359	UNIVERSITA DEGLI STUDI DI UDINE	public	Passerina	SRX3268205	Illumina HiSeq 2500	Passerina	PAIRED	RANDOM	GENOMIC	Vitis vinifera	ILLUMINA	2020-05-22T00:00:00Z	Passerina	tissue sample	SRP119718	leaf
SRR6156334	WGS	250	5111256500	5.11126	PRJNA373967	SAMN07542903	Plant	1982879628	1.98288	UNIVERSITA DEGLI STUDI DI UDINE	public	Negro Amaro	SRX3268186	Illumina HiSeq 2500	Negro Amaro B	PAIRED	RANDOM	GENOMIC	Vitis vinifera	ILLUMINA	2020-05-22T00:00:00Z	Negro Amaro	tissue sample	SRP119718	leaf
SRR6156337	WGS	202	12528077370	12.5281	PRJNA373967	SAMN07542903	Plant	7802402342	7.8024	UNIVERSITA DEGLI STUDI DI UDINE	public	Negro Amaro	SRX3268183	Illumina HiSeq 2000	Negro Amaro A	PAIRED	RANDOM	GENOMIC	Vitis vinifera	ILLUMINA	2020-05-22T00:00:00Z	Negro Amaro	tissue sample	SRP119718	leaf
SRR6156340	WGS	202	5164325334	5.16433	PRJNA373967	SAMN07542854	Plant	3323809330	3.32381	UNIVERSITA DEGLI STUDI DI UDINE	public	Barbera nera	SRX3268180	Illumina HiSeq 2000	Barbera A	PAIRED	RANDOM	GENOMIC	Vitis vinifera	ILLUMINA	2020-05-22T00:00:00Z	Barbera nera	tissue sample	SRP119718	leaf
SRR6156341	WGS	202	15064058696	15.0641	PRJNA373967	SAMN07542854	Plant	9210400436	9.2104	UNIVERSITA DEGLI STUDI DI UDINE	public	Barbera nera	SRX3268179	Illumina HiSeq 2000	Barbera B	PAIRED	RANDOM	GENOMIC	Vitis vinifera	ILLUMINA	2020-05-22T00:00:00Z	Barbera nera	tissue sample	SRP119718	leaf
SRR6156342	WGS	200	9005956800	9.00596	PRJNA373967	SAMN07542854	Plant	5485506190	5.48551	UNIVERSITA DEGLI STUDI DI UDINE	public	Barbera nera	SRX3268178	Illumina HiSeq 2000	Barbera C	PAIRED	RANDOM	GENOMIC	Vitis vinifera	ILLUMINA	2020-05-22T00:00:00Z	Barbera nera	tissue sample	SRP119718	leaf
SRR6156343	WGS	200	36198842600	36.1988	PRJNA373967	SAMN07542854	Plant	24842258843	24.8423	UNIVERSITA DEGLI STUDI DI UDINE	public	Barbera nera	SRX3268177	Illumina HiSeq 2500	Barbera D	PAIRED	RANDOM	GENOMIC	Vitis vinifera	ILLUMINA	2020-05-22T00:00:00Z	Barbera nera	tissue sample	SRP119718	leaf
SRR6156354	WGS	202	11043514528	11.0435	PRJNA373967	SAMN07542915	Plant	7190527603	7.19053	UNIVERSITA DEGLI STUDI DI UDINE	public	Zinfandel - Primitivo	SRX3268166	Illumina HiSeq 2000	Zinfandel - Primitivo	PAIRED	RANDOM	GENOMIC	Vitis vinifera	ILLUMINA	2020-05-22T00:00:00Z	Zinfandel	tissue sample	SRP119718	leaf
SRR6156356	WGS	200	17586839600	17.5868	PRJNA373967	SAMN07542918	Plant	10446204517	10.4462	UNIVERSITA DEGLI STUDI DI UDINE	public	Refosco dal Peduncolo Rosso	SRX3268164	Illumina HiSeq 2000	Refosco P.R.	PAIRED	RANDOM	GENOMIC	Vitis vinifera	ILLUMINA	2020-05-22T00:00:00Z	Refosco dal Peduncolo Rosso	tissue sample	SRP119718	leaf
SRR6156401	WGS	200	30407115400	30.4071	PRJNA373967	SAMN07542873	Plant	21094564324	21.0946	UNIVERSITA DEGLI STUDI DI UDINE	public	Garganega	SRX3268119	Illumina HiSeq 2000	Garganega	PAIRED	RANDOM	GENOMIC	Vitis vinifera	ILLUMINA	2020-05-22T00:00:00Z	Garganega	tissue sample	SRP119718	leaf
SRR6156402	WGS	200	33327099400	33.3271	PRJNA373967	SAMN07542874	Plant	23155901695	23.1559	UNIVERSITA DEGLI STUDI DI UDINE	public	Glera	SRX3268118	Illumina HiSeq 2000	Glera	PAIRED	RANDOM	GENOMIC	Vitis vinifera	ILLUMINA	2020-05-22T00:00:00Z	Glera	tissue sample	SRP119718	leaf
SRR5506711	WGS	200	20525269000	20.5253	PRJNA385116	SAMN06860596	Plant	12495186722	12.4952	ISTITUTO DI GENOMICA APPLICATA	public	Sangiovese	SRX2782468	Illumina HiSeq 2000	Sangiovese F	PAIRED	RANDOM	GENOMIC	Vitis vinifera	ILLUMINA	2018-04-10T00:00:00Z	Sangiovese		SRP106422	leaf
SRR5506712	WGS	200	14009851200	14.0099	PRJNA385116	SAMN06860596	Plant	9064705259	9.06471	ISTITUTO DI GENOMICA APPLICATA	public	Sangiovese	SRX2782469	Illumina Genome Analyzer II	Sangiovese E	PAIRED	RANDOM	GENOMIC	Vitis vinifera	ILLUMINA	2018-04-10T00:00:00Z	Sangiovese		SRP106422	leaf
SRR5506713	WGS	200	8706050800	8.70605	PRJNA385116	SAMN06860596	Plant	5393030462	5.39303	ISTITUTO DI GENOMICA APPLICATA	public	Sangiovese	SRX2782470	Illumina Genome Analyzer II	Sangiovese D	PAIRED	RANDOM	GENOMIC	Vitis vinifera	ILLUMINA	2018-04-10T00:00:00Z	Sangiovese		SRP106422	leaf
SRR5506714	WGS	200	19607804400	19.6078	PRJNA385116	SAMN06860596	Plant	14162177192	14.1622	ISTITUTO DI GENOMICA APPLICATA	public	Sangiovese	SRX2782471	Illumina HiSeq 2000	Sangiovese C	PAIRED	RANDOM	GENOMIC	Vitis vinifera	ILLUMINA	2018-04-10T00:00:00Z	Sangiovese		SRP106422	leaf
SRR5506715	WGS	200	6735108800	6.73511	PRJNA385116	SAMN06860596	Plant	4496559717	4.49656	ISTITUTO DI GENOMICA APPLICATA	public	Sangiovese	SRX2782472	Illumina Genome Analyzer II	Sangiovese B	PAIRED	RANDOM	GENOMIC	Vitis vinifera	ILLUMINA	2018-04-10T00:00:00Z	Sangiovese		SRP106422	leaf
SRR5506716	WGS	200	13998599600	13.9986	PRJNA385116	SAMN06860596	Plant	7531354408	7.53135	ISTITUTO DI GENOMICA APPLICATA	public	Sangiovese	SRX2782473	Illumina Genome Analyzer II	Sangiovese A	PAIRED	RANDOM	GENOMIC	Vitis vinifera	ILLUMINA	2018-04-10T00:00:00Z	Sangiovese		SRP106422	leaf
SRR5803838	WGS	202	12837128280	12.8371	PRJNA392287	SAMN07289229	Plant	8905352863	8.90535	UNIVERSITY OF SASSARI	public	Vermentino	SRX2983145	Illumina HiSeq 2000	Vermentino	PAIRED	RANDOM	GENOMIC	Vitis vinifera	ILLUMINA	2017-07-05T00:00:00Z	Vermentino		SRP111078	Leaf
Total			341100298908	341.1					224.083

## Sheet: TableS2
Table S2. RNA Seq data information of red genotypes
Run	AvgSpotLen	Experiment	BioProject	BioSample	SRA Study	Bases	Gigabases	Bytes	Gigabytes	Cultivar	Biological.Replicate	growth_stage	Instrument	source_name
SRR1631834	96	SRX744114	PRJNA265040	SAMN03144855	SRP049306	3904490976	3.90449	2623841640	2.62384	Barbera	1	Berries beginning to touch	Illumina HiSeq 1000	berry pericarp
SRR1631840	96	SRX744120	PRJNA265040	SAMN03144891	SRP049306	3441477888	3.44148	2318554153	2.31855	Barbera	1	Berries ripe for harvest	Illumina HiSeq 1000	berry pericarp
SRR1631831	96	SRX744111	PRJNA265040	SAMN03144851	SRP049306	3179135136	3.17914	2136118825	2.13612	Barbera	1	Pea-sized berries	Illumina HiSeq 1000	berry pericarp
SRR1631837	96	SRX744117	PRJNA265040	SAMN03144872	SRP049306	2749426944	2.74943	1846219953	1.84622	Barbera	1	Soft berries	Illumina HiSeq 1000	berry pericarp
SRR1631835	96	SRX744115	PRJNA265040	SAMN03144856	SRP049306	3574272960	3.57427	2384170049	2.38417	Barbera	2	Berries beginning to touch	Illumina HiSeq 1000	berry pericarp
SRR1631841	96	SRX744121	PRJNA265040	SAMN03144892	SRP049306	3104645280	3.10465	2094867210	2.09487	Barbera	2	Berries ripe for harvest	Illumina HiSeq 1000	berry pericarp
SRR1631832	96	SRX744112	PRJNA265040	SAMN03144850	SRP049306	3283709280	3.28371	2191464122	2.19146	Barbera	2	Pea-sized berries	Illumina HiSeq 1000	berry pericarp
SRR1631838	96	SRX744118	PRJNA265040	SAMN03144882	SRP049306	4834574016	4.83457	3271253572	3.27125	Barbera	2	Soft berries	Illumina HiSeq 1000	berry pericarp
SRR1631836	96	SRX744116	PRJNA265040	SAMN03144868	SRP049306	4188790272	4.18879	2798030709	2.79803	Barbera	3	Berries beginning to touch	Illumina HiSeq 1000	berry pericarp
SRR1631842	96	SRX744122	PRJNA265040	SAMN03144873	SRP049306	4377733920	4.37773	2949063853	2.94906	Barbera	3	Berries ripe for harvest	Illumina HiSeq 1000	berry pericarp
SRR1631833	96	SRX744113	PRJNA265040	SAMN03144858	SRP049306	3622695360	3.6227	2422194129	2.42219	Barbera	3	Pea-sized berries	Illumina HiSeq 1000	berry pericarp
SRR1631839	96	SRX744119	PRJNA265040	SAMN03144875	SRP049306	3059933280	3.05993	2056596407	2.0566	Barbera	3	Soft berries	Illumina HiSeq 1000	berry pericarp
SRR1631846	96	SRX744126	PRJNA265040	SAMN03144864	SRP049306	3507281568	3.50728	2316210242	2.31621	Negro Amaro	1	Berries beginning to touch	Illumina HiSeq 1000	berry pericarp
SRR1631852	96	SRX744132	PRJNA265040	SAMN03144881	SRP049306	3774795552	3.7748	2530206428	2.53021	Negro Amaro	1	Berries ripe for harvest	Illumina HiSeq 1000	berry pericarp
SRR1631843	96	SRX744123	PRJNA265040	SAMN03144879	SRP049306	3287332512	3.28733	2202161621	2.20216	Negro Amaro	1	Pea-sized berries	Illumina HiSeq 1000	berry pericarp
SRR1631849	96	SRX744129	PRJNA265040	SAMN03144849	SRP049306	2979184992	2.97918	1981125956	1.98113	Negro Amaro	1	Soft berries	Illumina HiSeq 1000	berry pericarp
SRR1631847	96	SRX744127	PRJNA265040	SAMN03144874	SRP049306	3249366144	3.24937	2149564730	2.14956	Negro Amaro	2	Berries beginning to touch	Illumina HiSeq 1000	berry pericarp
SRR1631853	96	SRX744133	PRJNA265040	SAMN03144848	SRP049306	4742674176	4.74267	3193724256	3.19372	Negro Amaro	2	Berries ripe for harvest	Illumina HiSeq 1000	berry pericarp
SRR1631844	96	SRX744124	PRJNA265040	SAMN03144883	SRP049306	3405601824	3.4056	2254484648	2.25448	Negro Amaro	2	Pea-sized berries	Illumina HiSeq 1000	berry pericarp
SRR1631850	96	SRX744130	PRJNA265040	SAMN03144852	SRP049306	3377807424	3.37781	2270945473	2.27095	Negro Amaro	2	Soft berries	Illumina HiSeq 1000	berry pericarp
SRR1631848	96	SRX744128	PRJNA265040	SAMN03144866	SRP049306	3479993664	3.47999	2307255661	2.30726	Negro Amaro	3	Berries beginning to touch	Illumina HiSeq 1000	berry pericarp
SRR1631854	96	SRX744134	PRJNA265040	SAMN03144870	SRP049306	3604531200	3.60453	2413938929	2.41394	Negro Amaro	3	Berries ripe for harvest	Illumina HiSeq 1000	berry pericarp
SRR1631845	96	SRX744125	PRJNA265040	SAMN03144862	SRP049306	4741853472	4.74185	3213087217	3.21309	Negro Amaro	3	Pea-sized berries	Illumina HiSeq 1000	berry pericarp
SRR1631851	96	SRX744131	PRJNA265040	SAMN03144845	SRP049306	3614231808	3.61423	2397182880	2.39718	Negro Amaro	3	Soft berries	Illumina HiSeq 1000	berry pericarp
SRR1631870	96	SRX744150	PRJNA265040	SAMN03144893	SRP049306	3786882048	3.78688	2538351040	2.53835	Primitivo	1	Berries beginning to touch	Illumina HiSeq 1000	berry pericarp
SRR1631876	96	SRX744156	PRJNA265040	SAMN03144869	SRP049306	3346500480	3.3465	2218995489	2.219	Primitivo	1	Berries ripe for harvest	Illumina HiSeq 1000	berry pericarp
SRR1631867	96	SRX744147	PRJNA265040	SAMN03144877	SRP049306	2872092288	2.87209	1927303483	1.9273	Primitivo	1	Pea-sized berries	Illumina HiSeq 1000	berry pericarp
SRR1631873	96	SRX744153	PRJNA265040	SAMN03144863	SRP049306	2966206272	2.96621	1968492462	1.96849	Primitivo	1	Soft berries	Illumina HiSeq 1000	berry pericarp
SRR1631871	96	SRX744151	PRJNA265040	SAMN03144886	SRP049306	3122776128	3.12278	2061137247	2.06114	Primitivo	2	Berries beginning to touch	Illumina HiSeq 1000	berry pericarp
SRR1631877	96	SRX744157	PRJNA265040	SAMN03144885	SRP049306	4579860960	4.57986	3101708534	3.10171	Primitivo	2	Berries ripe for harvest	Illumina HiSeq 1000	berry pericarp
SRR1631868	96	SRX744148	PRJNA265040	SAMN03144861	SRP049306	2877512448	2.87751	1909032377	1.90903	Primitivo	2	Pea-sized berries	Illumina HiSeq 1000	berry pericarp
SRR1631874	96	SRX744154	PRJNA265040	SAMN03144894	SRP049306	3097919328	3.09792	2086640474	2.08664	Primitivo	2	Soft berries	Illumina HiSeq 1000	berry pericarp
SRR1631872	96	SRX744152	PRJNA265040	SAMN03144880	SRP049306	3035263680	3.03526	2052526813	2.05253	Primitivo	3	Berries beginning to touch	Illumina HiSeq 1000	berry pericarp
SRR1631878	96	SRX744158	PRJNA265040	SAMN03144860	SRP049306	4092031008	4.09203	2710949442	2.71095	Primitivo	3	Berries ripe for harvest	Illumina HiSeq 1000	berry pericarp
SRR1631869	96	SRX744149	PRJNA265040	SAMN03144876	SRP049306	5344831200	5.34483	3616566642	3.61657	Primitivo	3	Pea-sized berries	Illumina HiSeq 1000	berry pericarp
SRR1631875	96	SRX744155	PRJNA265040	SAMN03144844	SRP049306	3515056896	3.51506	2330838679	2.33084	Primitivo	3	Soft berries	Illumina HiSeq 1000	berry pericarp
SRR1631858	96	SRX744138	PRJNA265040	SAMN03144859	SRP049306	3761208480	3.76121	2553430959	2.55343	Refosco	1	Berries beginning to touch	Illumina HiSeq 1000	berry pericarp
SRR1631864	95	SRX744144	PRJNA265040	SAMN03144888	SRP049306	3260396580	3.2604	2159326902	2.15933	Refosco	1	Berries ripe for harvest	Illumina HiSeq 1000	berry pericarp
SRR1631855	96	SRX744135	PRJNA265040	SAMN03144887	SRP049306	2850466848	2.85047	1922555985	1.92256	Refosco	1	Pea-sized berries	Illumina HiSeq 1000	berry pericarp
SRR1631861	95	SRX744141	PRJNA265040	SAMN03144889	SRP049306	2858071960	2.85807	1897040138	1.89704	Refosco	1	Soft berries	Illumina HiSeq 1000	berry pericarp
SRR1631859	96	SRX744139	PRJNA265040	SAMN03144890	SRP049306	3523596288	3.5236	2393095035	2.3931	Refosco	2	Berries beginning to touch	Illumina HiSeq 1000	berry pericarp
SRR1631865	95	SRX744145	PRJNA265040	SAMN03144871	SRP049306	3375072885	3.37507	2226868151	2.22687	Refosco	2	Berries ripe for harvest	Illumina HiSeq 1000	berry pericarp
SRR1631856	96	SRX744136	PRJNA265040	SAMN03144846	SRP049306	3965621472	3.96562	2675427805	2.67543	Refosco	2	Pea-sized berries	Illumina HiSeq 1000	berry pericarp
SRR1631862	95	SRX744142	PRJNA265040	SAMN03144865	SRP049306	3564400000	3.5644	2353515663	2.35352	Refosco	2	Soft berries	Illumina HiSeq 1000	berry pericarp
SRR1631860	96	SRX744140	PRJNA265040	SAMN03144884	SRP049306	4205781504	4.20578	2828637031	2.82864	Refosco	3	Berries beginning to touch	Illumina HiSeq 1000	berry pericarp
SRR1631866	95	SRX744146	PRJNA265040	SAMN03144867	SRP049306	3155861905	3.15586	2077303423	2.0773	Refosco	3	Berries ripe for harvest	Illumina HiSeq 1000	berry pericarp
SRR1631857	96	SRX744137	PRJNA265040	SAMN03144847	SRP049306	4460477184	4.46048	2996636253	2.99664	Refosco	3	Pea-sized berries	Illumina HiSeq 1000	berry pericarp
SRR1631863	95	SRX744143	PRJNA265040	SAMN03144843	SRP049306	2955974020	2.95597	1956562483	1.95656	Refosco	3	Soft berries	Illumina HiSeq 1000	berry pericarp
SRR1631822	95	SRX744102	PRJNA265040	SAMN03144837	SRP049306	2959391645	2.95939	1982718613	1.98272	Sangiovese	1	Berries beginning to touch	Illumina HiSeq 1000	berry pericarp
SRR1631828	95	SRX744108	PRJNA265040	SAMN03144878	SRP049306	3205798560	3.2058	2088783365	2.08878	Sangiovese	1	Berries ripe for harvest	Illumina HiSeq 1000	berry pericarp
SRR1631819	95	SRX744099	PRJNA265040	SAMN03144840	SRP049306	3191978150	3.19198	2130844988	2.13084	Sangiovese	1	Pea-sized berries	Illumina HiSeq 1000	berry pericarp
SRR1631825	95	SRX744105	PRJNA265040	SAMN03144839	SRP049306	1903106975	1.90311	1243181702	1.24318	Sangiovese	1	Soft berries	Illumina HiSeq 1000	berry pericarp
SRR1631823	95	SRX744103	PRJNA265040	SAMN03144841	SRP049306	3160681255	3.16068	2114396026	2.1144	Sangiovese	2	Berries beginning to touch	Illumina HiSeq 1000	berry pericarp
SRR1631829	95	SRX744109	PRJNA265040	SAMN03144857	SRP049306	3299282170	3.29928	2152128040	2.15213	Sangiovese	2	Berries ripe for harvest	Illumina HiSeq 1000	berry pericarp
SRR1631820	95	SRX744100	PRJNA265040	SAMN03144836	SRP049306	3473685260	3.47369	2330636107	2.33064	Sangiovese	2	Pea-sized berries	Illumina HiSeq 1000	berry pericarp
SRR1631826	95	SRX744106	PRJNA265040	SAMN03144854	SRP049306	2667155305	2.66716	1734818139	1.73482	Sangiovese	2	Soft berries	Illumina HiSeq 1000	berry pericarp
SRR1631824	95	SRX744104	PRJNA265040	SAMN03144838	SRP049306	3067949950	3.06795	2059045675	2.05905	Sangiovese	3	Berries beginning to touch	Illumina HiSeq 1000	berry pericarp
SRR1631830	95	SRX744110	PRJNA265040	SAMN03144895	SRP049306	2795615160	2.79562	1815186743	1.81519	Sangiovese	3	Berries ripe for harvest	Illumina HiSeq 1000	berry pericarp
SRR1631821	95	SRX744101	PRJNA265040	SAMN03144842	SRP049306	4434596295	4.4346	2985945821	2.98595	Sangiovese	3	Pea-sized berries	Illumina HiSeq 1000	berry pericarp
SRR1631827	95	SRX744107	PRJNA265040	SAMN03144853	SRP049306	2322045385	2.32205	1512001710	1.512	Sangiovese	3	Soft berries	Illumina HiSeq 1000	berry pericarp
						TOTAL	208.141		139.035

## Sheet: TableS3
Table S3. RNA Seq data information of white genotypes
Run	AvgSpotLen	Experimento	BioProject	BioSample	Estudio SRA	Bases	Gigabases	Bytes	Gigabytes	Variedad	Biological.Replicate	growth_stage	Instrument	source_name
SRR1631895	96	SRX744175	PRJNA265039	SAMN03144941	SRP049307	3074180448	3.07418	2064181203	2.06418	Garganega	1	Berries beginning to touch	Illumina HiSeq 1000	berry pericarp
SRR1631901	96	SRX744181	PRJNA265039	SAMN03144924	SRP049307	3080616480	3.08062	2068109459	2.06811	Garganega	1	Berries ripe for harvest	Illumina HiSeq 1000	berry pericarp
SRR1631892	96	SRX744172	PRJNA265039	SAMN03144916	SRP049307	3599134560	3.59913	2404051564	2.40405	Garganega	1	Pea-sized berries	Illumina HiSeq 1000	berry pericarp
SRR1631898	96	SRX744178	PRJNA265039	SAMN03144936	SRP049307	2808956736	2.80896	1885749903	1.88575	Garganega	1	Soft berries	Illumina HiSeq 1000	berry pericarp
SRR1631896	96	SRX744176	PRJNA265039	SAMN03144896	SRP049307	3897083808	3.89708	2601241542	2.60124	Garganega	2	Berries beginning to touch	Illumina HiSeq 1000	berry pericarp
SRR1631902	96	SRX744182	PRJNA265039	SAMN03144935	SRP049307	3525580416	3.52558	2388085231	2.38809	Garganega	2	Berries ripe for harvest	Illumina HiSeq 1000	berry pericarp
SRR1631893	96	SRX744173	PRJNA265039	SAMN03144900	SRP049307	3258464832	3.25846	2169328672	2.16933	Garganega	2	Pea-sized berries	Illumina HiSeq 1000	berry pericarp
SRR1631899	96	SRX744179	PRJNA265039	SAMN03144921	SRP049307	2852181696	2.85218	1872202127	1.8722	Garganega	2	Soft berries	Illumina HiSeq 1000	berry pericarp
SRR1631894	96	SRX744174	PRJNA265039	SAMN03144932	SRP049307	3241256736	3.24126	2182185480	2.18219	Garganega	3	Berries beginning to touch	Illumina HiSeq 1000	berry pericarp
SRR1631900	96	SRX744180	PRJNA265039	SAMN03144952	SRP049307	3207273696	3.20727	2181949524	2.18195	Garganega	3	Berries ripe for harvest	Illumina HiSeq 1000	berry pericarp
SRR1631891	96	SRX744171	PRJNA265039	SAMN03144905	SRP049307	2742697344	2.7427	1827013925	1.82701	Garganega	3	Pea-sized berries	Illumina HiSeq 1000	berry pericarp
SRR1631897	96	SRX744177	PRJNA265039	SAMN03144942	SRP049307	3562500960	3.5625	2391284438	2.39128	Garganega	3	Soft berries	Illumina HiSeq 1000	berry pericarp
SRR1631907	96	SRX744187	PRJNA265039	SAMN03144922	SRP049307	2975841024	2.97584	2002667657	2.00267	Glera	1	Berries beginning to touch	Illumina HiSeq 1000	berry pericarp
SRR1631913	96	SRX744193	PRJNA265039	SAMN03144902	SRP049307	5222949696	5.22295	3528915077	3.52892	Glera	1	Berries ripe for harvest	Illumina HiSeq 1000	berry pericarp
SRR1631904	96	SRX744184	PRJNA265039	SAMN03144907	SRP049307	3272193216	3.27219	2214649002	2.21465	Glera	1	Pea-sized berries	Illumina HiSeq 1000	berry pericarp
SRR1631910	96	SRX744190	PRJNA265039	SAMN03144938	SRP049307	3455678592	3.45568	2326576358	2.32658	Glera	1	Soft berries	Illumina HiSeq 1000	berry pericarp
SRR1631908	96	SRX744188	PRJNA265039	SAMN03144904	SRP049307	3374594688	3.37459	2284193995	2.28419	Glera	2	Berries beginning to touch	Illumina HiSeq 1000	berry pericarp
SRR1631914	96	SRX744194	PRJNA265039	SAMN03144923	SRP049307	3882476928	3.88248	2611310562	2.61131	Glera	2	Berries ripe for harvest	Illumina HiSeq 1000	berry pericarp
SRR1631905	96	SRX744185	PRJNA265039	SAMN03144930	SRP049307	4940757792	4.94076	3300864111	3.30086	Glera	2	Pea-sized berries	Illumina HiSeq 1000	berry pericarp
SRR1631911	96	SRX744191	PRJNA265039	SAMN03144950	SRP049307	4337544192	4.33754	2927621125	2.92762	Glera	2	Soft berries	Illumina HiSeq 1000	berry pericarp
SRR1631906	96	SRX744186	PRJNA265039	SAMN03144913	SRP049307	3111584160	3.11158	2072647293	2.07265	Glera	3	Berries beginning to touch	Illumina HiSeq 1000	berry pericarp
SRR1631912	95	SRX744192	PRJNA265039	SAMN03144917	SRP049307	1928157335	1.92816	1300981586	1.30098	Glera	3	Berries ripe for harvest	Illumina HiSeq 1000	berry pericarp
SRR1631903	96	SRX744183	PRJNA265039	SAMN03144945	SRP049307	3048196512	3.0482	2028887261	2.02889	Glera	3	Pea-sized berries	Illumina HiSeq 1000	berry pericarp
SRR1631909	96	SRX744189	PRJNA265039	SAMN03144925	SRP049307	3127177824	3.12718	2126038276	2.12604	Glera	3	Soft berries	Illumina HiSeq 1000	berry pericarp
SRR1631919	96	SRX744199	PRJNA265039	SAMN03144939	SRP049307	3713579136	3.71358	2502166520	2.50217	Moscato Bianco	1	Berries beginning to touch	Illumina HiSeq 1000	berry pericarp
SRR1631925	96	SRX744205	PRJNA265039	SAMN03144934	SRP049307	4798939776	4.79894	3137873797	3.13787	Moscato Bianco	1	Berries ripe for harvest	Illumina HiSeq 1000	berry pericarp
SRR1631916	96	SRX744196	PRJNA265039	SAMN03144909	SRP049307	3994148832	3.99415	2689683009	2.68968	Moscato Bianco	1	Pea-sized berries	Illumina HiSeq 1000	berry pericarp
SRR1631922	96	SRX744202	PRJNA265039	SAMN03144937	SRP049307	3074639712	3.07464	2070474214	2.07047	Moscato Bianco	1	Soft berries	Illumina HiSeq 1000	berry pericarp
SRR1631920	96	SRX744200	PRJNA265039	SAMN03144903	SRP049307	3706917312	3.70692	2476344757	2.47634	Moscato Bianco	2	Berries beginning to touch	Illumina HiSeq 1000	berry pericarp
SRR1631926	96	SRX744206	PRJNA265039	SAMN03144955	SRP049307	3345403392	3.3454	2188974729	2.18897	Moscato Bianco	2	Berries ripe for harvest	Illumina HiSeq 1000	berry pericarp
SRR1631917	96	SRX744197	PRJNA265039	SAMN03144943	SRP049307	4783125888	4.78313	3192221465	3.19222	Moscato Bianco	2	Pea-sized berries	Illumina HiSeq 1000	berry pericarp
SRR1631923	96	SRX744203	PRJNA265039	SAMN03144954	SRP049307	3013776000	3.01378	2036232927	2.03623	Moscato Bianco	2	Soft berries	Illumina HiSeq 1000	berry pericarp
SRR1631918	96	SRX744198	PRJNA265039	SAMN03144953	SRP049307	3301123200	3.30112	2230721907	2.23072	Moscato Bianco	3	Berries beginning to touch	Illumina HiSeq 1000	berry pericarp
SRR1631924	96	SRX744204	PRJNA265039	SAMN03144926	SRP049307	2702267136	2.70227	1777932513	1.77793	Moscato Bianco	3	Berries ripe for harvest	Illumina HiSeq 1000	berry pericarp
SRR1631915	96	SRX744195	PRJNA265039	SAMN03144929	SRP049307	3429655872	3.42966	2302621948	2.30262	Moscato Bianco	3	Pea-sized berries	Illumina HiSeq 1000	berry pericarp
SRR1631921	96	SRX744201	PRJNA265039	SAMN03144914	SRP049307	3310253856	3.31025	2178956868	2.17896	Moscato Bianco	3	Soft berries	Illumina HiSeq 1000	berry pericarp
SRR1631931	96	SRX744211	PRJNA265039	SAMN03144940	SRP049307	3804847968	3.80485	2554357195	2.55436	Passerina	1	Berries beginning to touch	Illumina HiSeq 1000	berry pericarp
SRR1631937	96	SRX744217	PRJNA265039	SAMN03144908	SRP049307	3736986240	3.73699	2512928418	2.51293	Passerina	1	Berries ripe for harvest	Illumina HiSeq 1000	berry pericarp
SRR1631928	96	SRX744208	PRJNA265039	SAMN03144919	SRP049307	3824913408	3.82491	2562385303	2.56239	Passerina	1	Pea-sized berries	Illumina HiSeq 1000	berry pericarp
SRR1631934	96	SRX744214	PRJNA265039	SAMN03144912	SRP049307	3366577248	3.36658	2258378235	2.25838	Passerina	1	Soft berries	Illumina HiSeq 1000	berry pericarp
SRR1631932	96	SRX744212	PRJNA265039	SAMN03144899	SRP049307	2906809536	2.90681	1958480945	1.95848	Passerina	2	Berries beginning to touch	Illumina HiSeq 1000	berry pericarp
SRR1631929	96	SRX744209	PRJNA265039	SAMN03144933	SRP049307	3407390304	3.40739	2274228616	2.27423	Passerina	2	Pea-sized berries	Illumina HiSeq 1000	berry pericarp
SRR1631935	96	SRX744215	PRJNA265039	SAMN03144931	SRP049307	3253894080	3.25389	2191567795	2.19157	Passerina	2	Soft berries	Illumina HiSeq 1000	berry pericarp
SRR1631930	96	SRX744210	PRJNA265039	SAMN03144948	SRP049307	3579213888	3.57921	2406256769	2.40626	Passerina	3	Berries beginning to touch	Illumina HiSeq 1000	berry pericarp
SRR1631936	96	SRX744216	PRJNA265039	SAMN03144906	SRP049307	3267198432	3.2672	2206392199	2.20639	Passerina	3	Berries ripe for harvest	Illumina HiSeq 1000	berry pericarp
SRR1631938	96	SRX744218	PRJNA265039	SAMN03144927	SRP049307	3884546976	3.88455	2606995451	2.607	Passerina	3	Berries ripe for harvest	Illumina HiSeq 1000	berry pericarp
SRR1631927	96	SRX744207	PRJNA265039	SAMN03144911	SRP049307	3209779968	3.20978	2155247001	2.15525	Passerina	3	Pea-sized berries	Illumina HiSeq 1000	berry pericarp
SRR1631933	96	SRX744213	PRJNA265039	SAMN03144910	SRP049307	4489372896	4.48937	3028939326	3.02894	Passerina	3	Soft berries	Illumina HiSeq 1000	berry pericarp
SRR1631884	95	SRX744164	PRJNA265039	SAMN03144928	SRP049307	3081618740	3.08162	2001475104	2.00148	Vermentino	1	Berries beginning to touch	Illumina HiSeq 1000	berry pericarp
SRR1631889	95	SRX744169	PRJNA265039	SAMN03144920	SRP049307	3437545740	3.43755	2318599916	2.3186	Vermentino	1	Berries ripe for harvest	Illumina HiSeq 1000	berry pericarp
SRR1631879	95	SRX744159	PRJNA265039	SAMN03144949	SRP049307	3409524825	3.40952	2212231717	2.21223	Vermentino	1	Pea-sized berries	Illumina HiSeq 1000	berry pericarp
SRR1631886	95	SRX744166	PRJNA265039	SAMN03144901	SRP049307	4109299005	4.1093	2755476159	2.75548	Vermentino	1	Soft berries	Illumina HiSeq 1000	berry pericarp
SRR1631882	95	SRX744162	PRJNA265039	SAMN03144944	SRP049307	3019773645	3.01977	1979431054	1.97943	Vermentino	2	Berries beginning to touch	Illumina HiSeq 1000	berry pericarp
SRR1631890	95	SRX744170	PRJNA265039	SAMN03144898	SRP049307	3908813570	3.90881	2628925869	2.62893	Vermentino	2	Berries ripe for harvest	Illumina HiSeq 1000	berry pericarp
SRR1631880	95	SRX744160	PRJNA265039	SAMN03144947	SRP049307	3077835080	3.07784	1999533314	1.99953	Vermentino	2	Pea-sized berries	Illumina HiSeq 1000	berry pericarp
SRR1631885	95	SRX744165	PRJNA265039	SAMN03144897	SRP049307	3203024655	3.20302	2162075221	2.16208	Vermentino	2	Soft berries	Illumina HiSeq 1000	berry pericarp
SRR1631883	95	SRX744163	PRJNA265039	SAMN03144915	SRP049307	3030041530	3.03004	1982054214	1.98205	Vermentino	3	Berries beginning to touch	Illumina HiSeq 1000	berry pericarp
SRR1631888	95	SRX744168	PRJNA265039	SAMN03144946	SRP049307	3460719375	3.46072	2336810574	2.33681	Vermentino	3	Berries ripe for harvest	Illumina HiSeq 1000	berry pericarp
SRR1631881	95	SRX744161	PRJNA265039	SAMN03144951	SRP049307	2900760685	2.90076	1882645510	1.88265	Vermentino	3	Pea-sized berries	Illumina HiSeq 1000	berry pericarp
SRR1631887	95	SRX744167	PRJNA265039	SAMN03144918	SRP049307	3162363990	3.16236	2132716294	2.13272	Vermentino	3	Soft berries	Illumina HiSeq 1000	berry pericarp
						TOTAL	207.234		138.653
						207233761567

## Sheet: TableS4
Table S4. Statistical results from aligment of each replicate of the red genotypes
Cultivar	growth_stage	Rep	Total sequences	Total_trim	%trimmed	Lost_sequences	Alignment percentage	Total aligned	No aligned	% from total	Aligned >1 time	% from total	Aligned 1 time	% from total
Barbera	Berries ripe for harvest	1	35848728	31761232	88.5979	4087496	87.98	27942295	3818937	12.02%	758658	2.39%	27183637	85.59%
Barbera	Berries ripe for harvest	2	32340055	28738433	88.8633	3601622	87.90	25260930	3477503	12.10%	740931	2.58%	24519999	85.32%
Barbera	Berries ripe for harvest	3	45601395	40581534	88.9919	5019861	88.09	35749232	4832302	11.91%	1048507	2.58%	34700725	85.51%
Barbera	Pea-sized berries	1	33115991	29482518	89.028	3633473	88.99	26236509	3246009	11.01%	558345	1.89%	25678164	87.10%
Barbera	Pea-sized berries	2	34205305	29956722	87.5792	4248583	88.97	26653708	3303014	11.03%	548709	1.83%	26104999	87.14%
Barbera	Pea-sized berries	3	37736410	33247286	88.104	4489124	89.04	29603734	3643552	10.96%	645015	1.94%	28958719	87.10%
Barbera	Soft berries	1	28639864	25288340	88.2977	3351524	89.36	22596514	2691826	10.64%	567270	2.24%	22029244	87.11%
Barbera	Soft berries	2	50360146	44591217	88.5447	5768929	88.78	39589963	5001254	11.22%	1091823	2.45%	38498140	86.34%
Barbera	Soft berries	3	31874305	28312912	88.8268	3561393	88.61	25089214	3223698	11.39%	616355	2.18%	24472859	86.44%
Barbera	Berries beginning to touch	1	40671781	36108892	88.7812	4562889	88.16	31833117	4275775	11.84%	692693	1.92%	31140424	86.24%
Barbera	Berries beginning to touch	2	37232010	32676748	87.7652	4555262	88.43	28896676	3780072	11.57%	620667	1.90%	28276009	86.53%
Barbera	Berries beginning to touch	3	43633232	38720349	88.7405	4912883	88.39	34224231	4496118	11.61%	727997	1.88%	33496234	86.51%
Negroamaro	Berries ripe for harvest	1	39320787	34804563	88.5144	4516224	90.16	31381336	3423227	9.84%	1054965	3.03%	30326371	87.13%
Negroamaro	Berries ripe for harvest	2	49402856	43715980	88.4888	5686876	90.11	39393617	4322363	9.89%	1361266	3.11%	38032351	87.00%
Negroamaro	Berries ripe for harvest	3	37547200	33293554	88.6712	4253646	90.27	30053079	3240475	9.73%	1049874	3.15%	29003205	87.11%
Negroamaro	Pea-sized berries	1	34243047	30099969	87.901	4143078	88.44	26619537	3480432	11.56%	567124	1.88%	26052413	86.55%
Negroamaro	Pea-sized berries	2	35475019	32240526	90.8823	3234493	88.14	28417533	3822993	11.86%	592853	1.84%	27824680	86.30%
Negroamaro	Pea-sized berries	3	49394307	43701357	88.4745	5692950	88.32	38596827	5104530	11.68%	839822	1.92%	37757005	86.40%
Negroamaro	Soft berries	1	31033177	27975642	90.1475	3057535	88.75	24827314	3148328	11.25%	718864	2.57%	24108450	86.18%
Negroamaro	Soft berries	2	35185494	30880032	87.7635	4305462	88.17	27227839	3652193	11.83%	790664	2.56%	26437175	85.61%
Negroamaro	Soft berries	3	37648248	33944132	90.1613	3704116	89.12	30250768	3693364	10.88%	831419	2.45%	29419349	86.67%
Negroamaro	Berries beginning to touch	1	36534183	33089480	90.5713	3444703	90.18	29839652	3249828	9.82%	649858	1.96%	29189794	88.21%
Negroamaro	Berries beginning to touch	2	33847564	30723802	90.7711	3123762	90.00	27650804	3072998	10.00%	612348	1.99%	27038456	88.00%
Negroamaro	Berries beginning to touch	3	36249934	32811300	90.5141	3438634	90.30	29628793	3182507	9.70%	664525	2.03%	28964268	88.28%
Primitivo	Berries ripe for harvest	1	34859380	31534459	90.4619	3324921	88.50	27907124	3627335	11.50%	852206	2.70%	27054918	85.79%
Primitivo	Berries ripe for harvest	2	47706885	41812065	87.6437	5894820	88.74	37102235	4709830	11.26%	1200925	2.87%	35901310	85.86%
Primitivo	Berries ripe for harvest	3	42625323	38550711	90.4409	4074612	88.85	34252626	4298085	11.15%	1142046	2.96%	33110580	85.89%
Primitivo	Pea-sized berries	1	29917628	25948267	86.7324	3969361	89.33	23179422	2768845	10.67%	472542	1.82%	22706880	87.51%
Primitivo	Pea-sized berries	2	29974088	27412105	91.4527	2561983	89.66	24578977	2833128	10.34%	508997	1.86%	24069980	87.81%
Primitivo	Pea-sized berries	3	55675325	48834189	87.7124	6841136	90.12	44008100	4826089	9.88%	926184	1.90%	43081916	88.22%
Primitivo	Soft berries	1	30897982	27913428	90.3406	2984554	90.28	25200769	2712659	9.72%	706796	2.53%	24493973	87.75%
Primitivo	Soft berries	2	32269993	28087573	87.0393	4182420	90.15	25320467	2767106	9.85%	679479	2.42%	24640988	87.73%
Primitivo	Soft berries	3	36615176	33051191	90.2664	3563985	90.01	29749982	3301209	9.99%	905955	2.74%	28844027	87.27%
Primitivo	Berries beginning to touch	1	39446688	34415550	87.2457	5031138	90.16	31030534	3385016	9.84%	736145	2.14%	30294389	88.03%
Primitivo	Berries beginning to touch	2	32528918	29627545	91.0806	2901373	90.19	26722349	2905196	9.81%	616941	2.08%	26105408	88.11%
Primitivo	Berries beginning to touch	3	31617330	27769304	87.8294	3848026	89.65	24895673	2873631	10.35%	580967	2.09%	24314706	87.56%
Refosco	Berries ripe for harvest	1	34319964	29557548	86.1235	4762416	88.10	26039493	3518055	11.90%	1218118	4.12%	24821375	83.98%
Refosco	Berries ripe for harvest	2	35527083	30606096	86.1486	4920987	84.11	25743816	4862280	15.89%	1068330	3.49%	24675486	80.62%
Refosco	Berries ripe for harvest	3	33219599	28507697	85.8159	4711902	84.22	24010534	4497163	15.78%	1027844	3.61%	22982690	80.62%
Refosco	Pea-sized berries	1	29692363	25908686	87.2571	3783677	88.11	22828148	3080538	11.89%	461254	1.78%	22366894	86.33%
Refosco	Pea-sized berries	2	41308557	36102721	87.3977	5205836	87.73	31672324	4430397	12.27%	648535	1.80%	31023789	85.93%
Refosco	Pea-sized berries	3	46463304	40469471	87.0999	5993833	88.17	35680526	4788945	11.83%	719685	1.78%	34960841	86.39%
Refosco	Soft berries	1	30084968	25727274	85.5154	4357694	89.34	22985935	2741339	10.66%	686641	2.67%	22299294	86.68%
Refosco	Soft berries	2	37520000	32060956	85.4503	5459044	89.42	28667657	3393299	10.58%	909763	2.84%	27757894	86.58%
Refosco	Soft berries	3	31115516	26822646	86.2034	4292870	89.28	23946327	2876319	10.72%	748827	2.79%	23197500	86.48%
Refosco	Berries beginning to touch	1	39179255	34136638	87.1294	5042617	89.24	30463995	3672643	10.76%	670311	1.96%	29793684	87.28%
Refosco	Berries beginning to touch	2	36704128	32147065	87.5843	4557063	89.30	28706585	3440480	10.70%	620961	1.93%	28085624	87.37%
Refosco	Berries beginning to touch	3	43810224	38145197	87.0692	5665027	89.17	34013746	4131451	10.83%	739515	1.94%	33274231	87.23%
Sangiovese	Berries ripe for harvest	1	33745248	28056877	83.1432	5688371	87.16	24455612	3601265	12.84%	784629	2.80%	23670983	84.37%
Sangiovese	Berries ripe for harvest	2	34729286	29010441	83.5331	5718845	87.52	25388516	3621925	12.48%	850004	2.93%	24538512	84.59%
Sangiovese	Berries ripe for harvest	3	29427528	24866049	84.4993	4561479	87.66	21798530	3067519	12.34%	729185	2.93%	21069345	84.73%
Sangiovese	Pea-sized berries	1	33599770	28483829	84.7739	5115941	88.48	25202896	3280933	11.52%	515863	1.81%	24687033	86.67%
Sangiovese	Pea-sized berries	2	36565108	31155143	85.2046	5409965	88.51	27574769	3580374	11.49%	572981	1.84%	27001788	86.67%
Sangiovese	Pea-sized berries	3	46679961	39371926	84.3444	7308035	88.57	34872579	4499347	11.43%	723571	1.84%	34149008	86.73%
Sangiovese	Soft berries	1	20032705	16752848	83.6275	3279857	89.18	14940614	1812234	10.82%	399962	2.39%	14540652	86.80%
Sangiovese	Soft berries	2	28075319	23427594	83.4455	4647725	88.46	20723617	2703977	11.54%	550785	2.35%	20172832	86.11%
Sangiovese	Soft berries	3	24442583	20362963	83.3094	4079620	87.95	17908801	2454162	12.05%	472504	2.32%	17436297	85.63%
Sangiovese	Berries beginning to touch	1	31151491	26493854	85.0484	4657637	88.31	23397539	3096315	11.69%	521393	1.97%	22876146	86.35%
Sangiovese	Berries beginning to touch	2	33270329	28232341	84.8574	5037988	88.85	25085291	3147050	11.15%	565189	2.00%	24520102	86.85%
Sangiovese	Berries beginning to touch	3	32294210	27453773	85.0114	4840437	88.90	24407134	3046639	11.10%	551320	2.01%	23855814	86.89%
Total			2174234253	1905562540	87.6429	268671713	88.7941	1692026464	213536076	11.2059	44436905	2.33196	1647589559	86.4621

## Sheet: TableS5
Table S5. Statistical results from aligment of each replicate of white genotypes
Cultivar	growth_stage	Rep	Total sequences	Total_trim	%trimmed	Lost_sequences	Alignment percentage	Total aligned	No aligned	% from total	Aligned >1 time	% from total	Aligned 1 time	% from total
Garganega	Berries ripe for harvest	1	33409101	29451790	88.155	3957311	89.92%	26482105	2969685	10.08%	1166581	3.96%	25315524	85.96%
Garganega	Berries ripe for harvest	2	32089755	29092105	90.6585	2997650	89.51%	26041308	3050797	10.49%	1165817	4.01%	24875491	85.51%
Garganega	Berries ripe for harvest	3	36724796	32390399	88.1976	4334397	89.91%	29121041	3269358	10.09%	1260008	3.89%	27861033	86.02%
Garganega	Pea-sized berries	1	28569764	25899626	90.654	2670138	86.28%	22346352	3553274	13.72%	484247	1.87%	21862105	84.41%
Garganega	Pea-sized berries	2	37490985	33835988	90.251	3654997	86.50%	29267875	4568113	13.50%	646621	1.91%	28621254	84.59%
Garganega	Pea-sized berries	3	33942342	30466585	89.7598	3475757	87.27%	26587375	3879210	12.73%	560044	1.84%	26027331	85.43%
Garganega	Soft berries	1	37109385	33233855	89.5565	3875530	89.69%	29806788	3427067	10.31%	830586	2.50%	28976202	87.19%
Garganega	Soft berries	2	29259966	26502059	90.5745	2757907	89.00%	23588057	2914002	11.00%	692033	2.61%	22896024	86.39%
Garganega	Soft berries	3	29710226	27277867	91.8131	2432359	89.24%	24341511	2936356	10.76%	653735	2.40%	23687776	86.84%
Garganega	Berries beginning to touch	1	33763091	30380251	89.9807	3382840	87.53%	26590828	3789423	12.47%	627886	2.07%	25962942	85.46%
Garganega	Berries beginning to touch	2	32022713	28824284	90.012	3198429	87.31%	25165873	3658411	12.69%	589296	2.04%	24576577	85.26%
Garganega	Berries beginning to touch	3	40594623	36448471	89.7865	4146152	87.60%	31927605	4520866	12.40%	744512	2.04%	31183093	85.55%
Glera	Berries ripe for harvest	1	20296393	17418485	85.8206	2877908	89.59%	15606010	1812475	10.41%	519186	2.98%	15086824	86.61%
Glera	Berries ripe for harvest	2	54405726	47686480	87.6497	6719246	90.34%	43077958	4608522	9.66%	1543488	3.24%	41534470	87.10%
Glera	Berries ripe for harvest	3	40442468	35847581	88.6385	4594887	90.64%	32492028	3355553	9.36%	755020	2.11%	31737008	88.53%
Glera	Pea-sized berries	1	31752047	28879838	90.9543	2872209	86.91%	25099392	3780446	13.09%	520431	1.80%	24578961	85.11%
Glera	Pea-sized berries	2	34085346	30274023	88.8183	3811323	87.75%	26564345	3709678	12.25%	545758	1.80%	26018587	85.94%
Glera	Pea-sized berries	3	51466227	46599493	90.5438	4866734	87.47%	40760323	5839170	12.53%	851508	1.83%	39908815	85.64%
Glera	Soft berries	1	32574769	28766687	88.3097	3808082	89.54%	25758718	3007969	10.46%	784946	2.73%	24973772	86.81%
Glera	Soft berries	2	35996652	31405173	87.2447	4591479	89.04%	27962257	3442916	10.96%	811163	2.58%	27151094	86.45%
Glera	Soft berries	3	45182752	39537648	87.5061	5645104	89.59%	35419994	4117654	10.41%	1110306	2.81%	34309688	86.78%
Glera	Berries beginning to touch	1	32412335	29337731	90.5141	3074604	88.38%	25929294	3408437	11.62%	555440	1.89%	25373854	86.49%
Glera	Berries beginning to touch	2	30998344	27356022	88.2499	3642322	88.51%	24211911	3144111	11.49%	506499	1.85%	23705412	86.66%
Glera	Berries beginning to touch	3	35152028	31020162	88.2457	4131866	88.55%	27469638	3550524	11.45%	580135	1.87%	26889503	86.68%
Moscatobianco	Berries ripe for harvest	1	28148616	25766149	91.5361	2382467	89.79%	23135871	2630278	10.21%	921962	3.58%	22213909	86.21%
Moscatobianco	Berries ripe for harvest	2	49988956	45844499	91.7093	4144457	90.07%	41291675	4552824	9.93%	1619662	3.53%	39672013	86.54%
Moscatobianco	Berries ripe for harvest	3	34847952	31925780	91.6145	2922172	90.24%	28810158	3115622	9.76%	1064905	3.34%	27745253	86.91%
Moscatobianco	Pea-sized berries	1	35725582	31612623	88.4874	4112959	89.48%	28288295	3324328	10.52%	568576	1.80%	27719719	87.69%
Moscatobianco	Pea-sized berries	2	41605717	36861525	88.5973	4744192	88.79%	32727807	4133718	11.21%	696763	1.89%	32031044	86.90%
Moscatobianco	Pea-sized berries	3	49824228	44379351	89.0718	5444877	89.21%	39591122	4788229	10.79%	857496	1.93%	38733626	87.28%
Moscatobianco	Soft berries	1	34481811	31516703	91.401	2965108	90.19%	28425473	3091230	9.81%	915456	2.90%	27510017	87.29%
Moscatobianco	Soft berries	2	32027497	28289573	88.329	3737924	90.57%	25621935	2667638	9.43%	832927	2.94%	24789008	87.63%
Moscatobianco	Soft berries	3	31393500	27870027	88.7764	3523473	90.01%	25085773	2784254	9.99%	867805	3.11%	24217968	86.90%
Moscatobianco	Berries beginning to touch	1	34386700	30752318	89.4308	3634382	89.26%	27450732	3301586	10.74%	609189	1.98%	26841543	87.28%
Moscatobianco	Berries beginning to touch	2	38683116	34610961	89.473	4072155	89.01%	30808501	3802460	10.99%	672981	1.94%	30135520	87.07%
Moscatobianco	Berries beginning to touch	3	38613722	34304630	88.8405	4309092	89.18%	30593818	3710812	10.82%	668737	1.95%	29925081	87.23%
Passerina	Berries ripe for harvest	1	34033317	29916147	87.9025	4117170	90.51%	27077150	2838997	9.49%	812123	2.71%	26265027	87.80%
Passerina	Berries ripe for harvest	2	38926940	34413342	88.405	4513598	90.15%	31023046	3390296	9.85%	874957	2.54%	30148089	87.61%
Passerina	Berries ripe for harvest	3	40464031	35471205	87.6611	4992826	90.00%	31924796	3546409	10.00%	921430	2.60%	31003366	87.40%
Passerina	Pea-sized berries	1	33435208	29433455	88.0313	4001753	89.65%	26387184	3046271	10.35%	533841	1.81%	25853343	87.84%
Passerina	Pea-sized berries	2	39842848	35459421	88.9982	4383427	89.85%	31860234	3599187	10.15%	657315	1.85%	31202919	88.00%
Passerina	Pea-sized berries	3	35493649	31427804	88.5449	4065845	89.73%	28199973	3227831	10.27%	574140	1.83%	27625833	87.90%
Passerina	Soft berries	1	46764301	41006079	87.6867	5758222	90.79%	37227875	3778204	9.21%	1166396	2.84%	36061479	87.94%
Passerina	Soft berries	2	35068513	30692203	87.5207	4376310	90.67%	27828691	2863512	9.33%	700973	2.28%	27127718	88.39%
Passerina	Soft berries	3	33894730	29929699	88.3019	3965031	90.75%	27160752	2768947	9.25%	719886	2.41%	26440866	88.34%
Passerina	Berries beginning to touch	1	37283478	32951698	88.3815	4331780	90.41%	29790088	3161610	9.59%	625517	1.90%	29164571	88.51%
Passerina	Berries beginning to touch	2	39633833	35147883	88.6815	4485950	90.52%	31816792	3331091	9.48%	679265	1.93%	31137527	88.59%
Passerina	Berries beginning to touch	3	30279266	26845451	88.6595	3433815	90.51%	24297903	2547548	9.49%	505125	1.88%	23792778	88.63%
Vermentino	Berries ripe for harvest	1	36428625	29973711	82.2807	6454914	85.71%	25690353	4283358	14.29%	1115298	3.72%	24575055	81.99%
Vermentino	Berries ripe for harvest	2	36184692	29890062	82.6042	6294630	88.56%	26471229	3418833	11.44%	1245553	4.17%	25225676	84.39%
Vermentino	Berries ripe for harvest	3	41145406	33697441	81.8984	7447965	88.25%	29738469	3958972	11.75%	1401763	4.16%	28336706	84.09%
Vermentino	Pea-sized berries	1	35889735	31625265	88.1179	4264470	87.34%	27621092	4004173	12.66%	551429	1.74%	27069663	85.60%
Vermentino	Pea-sized berries	2	32398264	28750802	88.7418	3647462	86.64%	24910124	3840678	13.36%	498932	1.74%	24411192	84.91%
Vermentino	Pea-sized berries	3	30534323	26841613	87.9064	3692710	87.43%	23466551	3375062	12.57%	465581	1.73%	23000970	85.69%
Vermentino	Soft berries	1	33716049	27739060	82.2726	5976989	89.51%	24829296	2909764	10.49%	618151	2.23%	24211145	87.28%
Vermentino	Soft berries	2	43255779	35600005	82.3012	7655774	89.68%	31926215	3673790	10.32%	819210	2.30%	31107005	87.38%
Vermentino	Soft berries	3	33288042	27703239	83.2228	5584803	89.24%	24722932	2980307	10.76%	577919	2.09%	24145013	87.16%
Vermentino	Berries beginning to touch	1	31787091	28197761	88.7082	3589330	88.10%	24841848	3355913	11.90%	547013	1.94%	24294835	86.16%
Vermentino	Berries beginning to touch	2	31895174	28465370	89.2466	3429804	89.08%	25357560	3107810	10.92%	553120	1.94%	24804440	87.14%
Vermentino	Berries beginning to touch	3	32438092	28615186	88.2148	3822906	87.33%	24989890	3625296	12.67%	541045	1.89%	24448845	85.44%
Total			2163260617	1911460644	88.3602	251799973	0.883602	1702609789	208850855	10.9262	46507687	2.4331	1656102102	86.6407

## Sheet: TableS6
Table S6. Statistics of the alignment of trimming reads of each genotype by bwa.
Cultivar	Raw total sequences	Reads mapped	Average quality	Percentage of properly paired reads (%)
Barberanera	579559276	528667032	37.4	75.1
Primitivo	82920496	69815801	37.2	71.1
NegroAmaro	106016336	96165208	36.7	66.2
Vermentino	69361256	65617979	36.4	62.8
Glera	288557208	271496346	37	83.9
Garganega	259300044	242322498	37	80.7
Refosco	164876640	152540110	38.2	81.9
Sangiovese	589391258	556212326	35.4	82.4
Moscato Bianco	309292648	292442700	37.1	83.9
Passerina	292663920	274918134	37.1	82.4
Total	2741939082	2550198134	37.05	81.3

## Sheet: TableS7
Table S7. Classification of SNPs based on their nucleotide substitutions, either transitions (Ts) or transversions (Tv).
	Transitions		Transversions
	AG	CT	AC	AT	CG	GT
Number of allelic sites	5551580	5559739	1172883	1576561	662107	1170042
Percentage of allelic sites	35.38	35.43	7.47	10.05	4.22	7.46
Total(Percentage)	11,111,319 (70.80%)		4,581,593 (29.20%)

## Sheet: TableS8
Table S8. Differential expression results for each down and up regulated genes from DeSeq2.
Category	ID	baseMean	fc	log2FoldChange	lfcSE	stat	pvalue	padj	Up/Down (EV-PV)
General	Vitvi14g01910	827.825	1.54406	0.626729	0.139633	4.48841	7.17577e-06	1.75738e-05	Up
General	Vitvi14g01919	65.7555	1.96657	0.975684	0.113703	8.58096	9.40824e-18	5.04177e-17	Up
General	Vitvi05g01970	2.55162	0.442482	-1.17631	0.332029	-3.54279	0.000395923	0.000809231	Down
General	Vitvi05g01972	19.9749	0.348481	-1.52085	0.185543	-8.19673	2.47022e-16	1.22654e-15	Down
General	Vitvi19g00690	23.2895	1.86475	0.898981	0.185721	4.84048	1.29526e-06	3.38181e-06	Up
General	Vitvi19g00693	108.37	1.32469	0.40566	0.0922046	4.39956	1.08472e-05	2.61094e-05	Up
General	Vitvi19g00692	199.022	0.76095	-0.394127	0.0479229	-8.22419	1.96518e-16	9.8121e-16	Down
General	Vitvi19g00695	2642.49	1.21293	0.278499	0.0624248	4.46135	8.14443e-06	1.98518e-05	Up
General	Vitvi19g00694	18329.7	0.580951	-0.783511	0.041026	-19.0979	2.62756e-81	1.46046e-79	Down
General	Vitvi10g01622	5.04958	0.0466615	-4.42162	0.465352	-9.50166	2.06564e-21	1.32696e-20	Down
General	Vitvi10g01621	1.86459	0.0658442	-3.9248	0.506075	-7.75537	8.80897e-15	4.0286e-14	Down
General	Vitvi05g00590	4.03298	1.98546	0.989471	0.301074	3.28647	0.0010145	0.00196968	Up
General	Vitvi05g00592	36.7031	4.2458	2.08604	0.34831	5.98903	2.11097e-09	6.83685e-09	Up
General	Vitvi17g00830	15.1265	11.5211	3.52621	0.266321	13.2404	5.12454e-40	7.43653e-39	Up
General	Vitvi19g00038	533.813	1.37845	0.463043	0.0617217	7.50212	6.2795e-14	2.72725e-13	Up
General	Vitvi05g00629	859.202	3.28256	1.71482	0.320277	5.35419	8.59428e-08	2.48873e-07	Up
General	Vitvi05g00621	257.403	1.90673	0.931101	0.0849406	10.9618	5.83319e-28	5.03079e-27	Up
General	Vitvi05g00620	1603.07	1.44001	0.526074	0.0356066	14.7746	2.1362e-49	4.37443e-48	Up
General	Vitvi05g00627	246.467	0.634601	-0.656078	0.0569353	-11.5232	1.00781e-30	9.87273e-30	Down
General	Vitvi05g00625	189.353	1.27099	0.345954	0.0753988	4.58832	4.46824e-06	1.11266e-05	Up
General	Vitvi05g00624	196.939	1.33488	0.416712	0.0544981	7.64636	2.06746e-14	9.20799e-14	Up
General	Vitvi09g00079	666.151	0.781617	-0.355466	0.0756716	-4.69748	2.63397e-06	6.69234e-06	Down
General	Vitvi09g01130	22.6861	1.7918	0.841409	0.269723	3.11953	0.00181143	0.0034035	Up
General	Vitvi09g01137	89.4145	1.57602	0.65629	0.0749092	8.76114	1.93278e-18	1.07573e-17	Up
General	Vitvi03g01523	0.500407	2.71906	1.44311	0.549713	2.6252	0.00865979	0.0146853	Up
General	Vitvi19g01638	456.522	0.698508	-0.517652	0.0701441	-7.37983	1.58496e-13	6.72637e-13	Down
General	Vitvi19g01637	332.69	1.15923	0.213167	0.0370848	5.74809	9.02582e-09	2.8005e-08	Up
General	Vitvi19g01631	0.908342	0.432216	-1.21018	0.522625	-2.31558	0.0205814	0.032778	Down
General	Vitvi09g00660	5.31227	0.279664	-1.83823	0.259616	-7.0806	1.43534e-12	5.77076e-12	Down
General	Vitvi09g00668	85.9963	1.51346	0.597852	0.119751	4.99244	5.9622e-07	1.60883e-06	Up
General	Vitvi03g00699	16.7354	2.57654	1.36543	0.317386	4.30213	1.69163e-05	3.99258e-05	Up
General	Vitvi03g00692	93.1375	4.03265	2.01173	0.455728	4.41432	1.01327e-05	2.44409e-05	Up
General	Vitvi11g01666	0.566075	0.39001	-1.35842	0.589919	-2.30272	0.0212949	0.0338238	Down
General	Vitvi11g01665	53.2117	1.65306	0.725143	0.0938735	7.72468	1.12132e-14	5.08638e-14	Up
General	Vitvi11g01664	1.09321	0.190566	-2.39164	0.515466	-4.63976	3.48821e-06	8.76345e-06	Down
General	Vitvi11g01663	14.3655	5.7671	2.52785	0.292365	8.6462	5.32434e-18	2.89539e-17	Up
General	Vitvi11g01662	49.1766	6.26224	2.64668	0.289089	9.15524	5.42385e-20	3.25415e-19	Up
General	Vitvi02g00176	1558.15	0.562016	-0.831316	0.106715	-7.79003	6.6995e-15	3.0913e-14	Down
General	Vitvi02g00171	1021.1	1.16966	0.226094	0.0604527	3.74001	0.000184014	0.000390145	Up
General	Vitvi02g00172	333.11	1.98443	0.988722	0.0939792	10.5207	6.93921e-26	5.43875e-25	Up
General	Vitvi02g00179	434.214	4.84809	2.27742	0.118672	19.1909	4.41291e-82	2.52774e-80	Up
General	Vitvi18g01967	444.025	0.71411	-0.485781	0.0488829	-9.93766	2.85452e-23	1.99266e-22	Down
General	Vitvi14g00355	32.3606	1.81088	0.85669	0.176848	4.84422	1.2711e-06	3.32523e-06	Up
General	Vitvi17g00603	10.7382	0.409723	-1.28728	0.250429	-5.14031	2.74292e-07	7.63418e-07	Down
General	Vitvi18g00703	286.049	2.32531	1.21742	0.415406	2.93067	0.00338227	0.0061186	Up
General	Vitvi18g00706	1267.86	0.461922	-1.11428	0.0726002	-15.3481	3.64555e-53	8.49434e-52	Down
General	Vitvi18g00707	47.2971	0.75839	-0.398989	0.0996062	-4.00566	6.18433e-05	0.000137436	Down
General	Vitvi18g00704	6.05119	0.205071	-2.2858	0.312136	-7.32309	2.4232e-13	1.01853e-12	Down
General	Vitvi01g01992	36.5111	0.309382	-1.69254	0.458656	-3.69022	0.000224064	0.000470752	Down
General	Vitvi01g01993	47.5565	2.3727	1.24653	0.229053	5.44209	5.26602e-08	1.55196e-07	Up
General	Vitvi01g01990	30.4412	2.26839	1.18167	0.370877	3.18615	0.00144182	0.00274152	Up
General	Vitvi01g01991	527.657	1.13206	0.178956	0.0340667	5.2531	1.49557e-07	4.24269e-07	Up
General	Vitvi01g01997	19.8049	0.337795	-1.56578	0.375175	-4.17347	2.99999e-05	6.90972e-05	Down
General	Vitvi01g01994	2.58925	0.254648	-1.97342	0.338893	-5.82315	5.7747e-09	1.81497e-08	Down
General	Vitvi01g01998	272.082	0.0526543	-4.2473	0.669633	-6.34273	2.25724e-10	7.85995e-10	Down
General	Vitvi01g00023	378.957	0.667105	-0.584014	0.0516462	-11.308	1.19811e-29	1.11239e-28	Down
General	Vitvi01g00025	222.547	0.87812	-0.187509	0.0657145	-2.85339	0.00432553	0.00771265	Down
General	Vitvi01g00024	305.94	1.09748	0.134193	0.0486955	2.75576	0.00585566	0.0102278	Up
General	Vitvi01g00026	1280	1.35128	0.434328	0.0682881	6.36023	2.01452e-10	7.03257e-10	Up
General	Vitvi04g00288	81.0616	0.770752	-0.375661	0.0878298	-4.27715	1.89304e-05	4.44707e-05	Down
General	Vitvi04g00289	25.2763	26.9138	4.75027	0.344123	13.804	2.4112e-43	3.97136e-42	Up
General	Vitvi04g00281	295.394	1.75435	0.81094	0.175165	4.62957	3.66417e-06	9.18425e-06	Up
General	Vitvi04g00282	113.121	2.83161	1.50162	0.429492	3.49627	0.000471805	0.00095505	Up
General	Vitvi04g00283	205.979	2.75131	1.46012	0.128889	11.3285	9.48073e-30	8.85025e-29	Up
General	Vitvi04g00286	53.7895	2.75863	1.46395	0.163379	8.96049	3.2324e-19	1.87444e-18	Up
General	Vitvi04g00287	283.955	1.61512	0.691645	0.11548	5.98928	2.10766e-09	6.82721e-09	Up
General	Vitvi08g02252	942.558	0.654847	-0.610771	0.0417594	-14.626	1.91868e-48	3.75381e-47	Down
General	Vitvi08g02257	325.952	0.502195	-0.993681	0.141597	-7.01768	2.2558e-12	8.96796e-12	Down
General	Vitvi08g02256	9.47563	5.66109	2.50108	0.237606	10.5262	6.54434e-26	5.13316e-25	Up
General	Vitvi08g02259	12.9171	0.42051	-1.24979	0.237158	-5.26986	1.36531e-07	3.88815e-07	Down
General	Vitvi08g02258	97.6029	1.41281	0.498564	0.112797	4.42001	9.86973e-06	2.38458e-05	Up
General	Vitvi04g01623	4.09829	0.328038	-1.60806	0.256691	-6.2646	3.73784e-10	1.27888e-09	Down
General	Vitvi04g01624	22.3661	0.354123	-1.49768	0.131178	-11.4171	3.43458e-30	3.27133e-29	Down
General	Vitvi13g02016	77.7529	0.418361	-1.25718	0.199718	-6.29476	3.0787e-10	1.05898e-09	Down
General	Vitvi12g00504	1.64106	11.3926	3.51002	0.538774	6.51483	7.27727e-11	2.6281e-10	Up
General	Vitvi12g00505	276.315	2.59226	1.37421	0.225724	6.08801	1.14324e-09	3.77194e-09	Up
General	Vitvi12g00502	407.69	1.23062	0.299384	0.0696712	4.29711	1.73042e-05	4.08131e-05	Up
General	Vitvi19g00698	61.0493	0.178865	-2.48306	0.250421	-9.91554	3.56315e-23	2.48061e-22	Down
General	Vitvi06g00026	321.317	0.834708	-0.260657	0.0509519	-5.11575	3.12496e-07	8.65428e-07	Down
General	Vitvi06g00024	27.0441	4.53109	2.17986	0.260012	8.38368	5.12979e-17	2.63597e-16	Up
General	Vitvi06g00022	822.25	0.811437	-0.301449	0.0285416	-10.5618	4.48122e-26	3.54186e-25	Down
General	Vitvi06g00020	2513.17	1.38704	0.472007	0.0360835	13.081	4.22964e-39	5.92925e-38	Up
General	Vitvi06g00021	14.3178	1.63096	0.705719	0.282238	2.50044	0.0124041	0.0204709	Up
General	Vitvi06g00029	5533.05	1.59053	0.669504	0.0712013	9.40298	5.30408e-21	3.35713e-20	Up
General	Vitvi15g00816	2537.82	5.17376	2.37121	0.173689	13.652	1.96296e-42	3.14272e-41	Up
General	Vitvi15g00814	2.98475	0.433044	-1.20741	0.347519	-3.47439	0.000512025	0.00103191	Down
General	Vitvi15g00813	215.575	0.879104	-0.185894	0.0457319	-4.06487	4.80588e-05	0.000108249	Down
General	Vitvi15g00811	626.868	1.73689	0.796509	0.114578	6.95169	3.6094e-12	1.41452e-11	Up
General	Vitvi15g00810	4281.23	0.816189	-0.293026	0.0321397	-9.11726	7.70509e-20	4.58283e-19	Down
General	Vitvi15g00819	213.815	0.689493	-0.536392	0.0883265	-6.07283	1.25675e-09	4.13654e-09	Down
General	Vitvi19g00697	919.049	0.404243	-1.30671	0.157549	-8.29398	1.09518e-16	5.52707e-16	Down
General	Vitvi06g01183	80.3339	0.712559	-0.48892	0.0543711	-8.99226	2.42193e-19	1.4128e-18	Down
General	Vitvi13g02010	57.7718	37.3626	5.22352	0.373467	13.9866	1.88255e-44	3.22426e-43	Up
General	Vitvi19g00696	696.719	0.763276	-0.389723	0.0424724	-9.17592	4.4775e-20	2.695e-19	Down
General	Vitvi07g00072	19.2405	0.534373	-0.904081	0.114305	-7.90937	2.58694e-15	1.21821e-14	Down
General	Vitvi07g00073	245.176	2.03011	1.02156	0.141228	7.23342	4.7099e-13	1.94869e-12	Up
General	Vitvi07g00074	45.1893	3.37393	1.75443	0.325011	5.39806	6.73647e-08	1.96844e-07	Up
General	Vitvi07g00075	400.749	1.81955	0.863585	0.147661	5.84845	4.96183e-09	1.56473e-08	Up
General	Vitvi07g00078	4092.99	0.775566	-0.366678	0.0600458	-6.10664	1.01753e-09	3.37229e-09	Down
General	Vitvi07g00079	997.149	0.918095	-0.123285	0.0419538	-2.93858	0.00329718	0.00597357	Down
General	Vitvi12g01297	41.4528	0.832348	-0.264741	0.0732557	-3.61394	0.000301584	0.000624895	Down
General	Vitvi12g01296	99.2634	0.808494	-0.306691	0.0564301	-5.43488	5.4832e-08	1.61412e-07	Down
General	Vitvi12g01299	2.90329	0.571498	-0.807181	0.331426	-2.43548	0.0148722	0.0242413	Down
General	Vitvi12g01298	2.05483	0.541381	-0.885285	0.345894	-2.55941	0.0104849	0.0175218	Down
General	Vitvi17g00373	107.688	0.683022	-0.549996	0.0818176	-6.72222	1.78972e-11	6.72032e-11	Down
General	Vitvi06g01049	9.36247	0.780293	-0.357913	0.161835	-2.21158	0.0269954	0.0420257	Down
General	Vitvi17g00375	177.24	0.765757	-0.385042	0.0428226	-8.99155	2.43775e-19	1.42163e-18	Down
General	Vitvi12g02016	311.806	0.867889	-0.204418	0.0493034	-4.14613	3.38144e-05	7.74248e-05	Down
General	Vitvi12g02014	0.468507	3.61175	1.8527	0.654982	2.82862	0.00467485	0.00829176	Up
General	Vitvi12g02013	43.1939	0.69033	-0.534643	0.10613	-5.0376	4.71396e-07	1.28444e-06	Down
General	Vitvi14g00883	84.2507	0.688739	-0.537971	0.110658	-4.86158	1.1645e-06	3.05861e-06	Down
General	Vitvi14g00887	811.882	1.94119	0.956944	0.0601817	15.9009	6.24274e-57	1.63365e-55	Up
General	Vitvi14g00888	304.698	4.20081	2.07067	0.266048	7.78306	7.0792e-15	3.25921e-14	Up
General	Vitvi14g02950	416.601	3.63771	1.86303	0.17019	10.9468	6.88577e-28	5.92619e-27	Up
General	Vitvi14g02953	124.348	0.827701	-0.272819	0.107422	-2.5397	0.0110947	0.0184578	Down
General	Vitvi14g02952	31.281	0.736452	-0.441336	0.145962	-3.02365	0.00249749	0.004595	Down
General	Vitvi14g02955	19.9795	0.513096	-0.962698	0.13093	-7.35275	1.94176e-13	8.20177e-13	Down
General	Vitvi14g02954	371.105	0.760985	-0.394061	0.0606756	-6.49455	8.32818e-11	2.99191e-10	Down
General	Vitvi14g02956	743.854	0.668629	-0.580721	0.0719383	-8.07249	6.88786e-16	3.3318e-15	Down
General	Vitvi14g02958	1.15053	4.35492	2.12265	0.649272	3.26927	0.00107824	0.00208675	Up
General	Vitvi16g01927	8.24827	1.83531	0.876023	0.202698	4.32181	1.54752e-05	3.66587e-05	Up
General	Vitvi16g01923	0.877256	0.348459	-1.52094	0.479161	-3.17417	0.00150266	0.00285116	Down
General	Vitvi16g01922	336.109	1.1036	0.142212	0.0397071	3.58152	0.000341598	0.000703145	Up
General	Vitvi16g01921	773.747	1.16817	0.224255	0.0397638	5.63967	1.70373e-08	5.19559e-08	Up
General	Vitvi07g02322	3.53058	0.381253	-1.39118	0.246209	-5.6504	1.60073e-08	4.89016e-08	Down
General	Vitvi07g02321	6.04717	0.424132	-1.23741	0.272337	-4.54369	5.52791e-06	1.36696e-05	Down
General	Vitvi08g00062	901.606	0.556982	-0.844296	0.0741105	-11.3924	4.56294e-30	4.33007e-29	Down
General	Vitvi08g00064	607.964	0.894219	-0.1613	0.0626964	-2.57272	0.0100902	0.0169286	Down
General	Vitvi08g00067	328.707	6.02307	2.5905	0.270718	9.56898	1.0796e-21	7.03175e-21	Up
General	Vitvi05g00913	1.88337	1.86687	0.900625	0.320787	2.80755	0.00499201	0.00881488	Up
General	Vitvi08g01332	52.3005	1.78684	0.837414	0.15654	5.34951	8.81939e-08	2.55213e-07	Up
General	Vitvi08g01337	254.256	65.5178	6.03382	0.304718	19.8013	2.89926e-87	1.99952e-85	Up
General	Vitvi08g01336	827.457	2.76413	1.46683	0.0746871	19.6396	7.08865e-86	4.5396e-84	Up
General	Vitvi08g01335	6.36002	3.64696	1.86669	0.454849	4.10399	4.06088e-05	9.22444e-05	Up
General	Vitvi08g01339	188.846	1.23497	0.304474	0.10392	2.92989	0.00339084	0.00613248	Up
General	Vitvi05g00006	11.5708	0.590811	-0.759232	0.196636	-3.86111	0.000112874	0.00024439	Down
General	Vitvi19g00035	414.745	1.0911	0.125781	0.0545555	2.30556	0.0211353	0.03359	Up
General	Vitvi19g00034	7.68731	0.421165	-1.24754	0.181558	-6.87132	6.36091e-12	2.45772e-11	Down
General	Vitvi19g00031	348.722	1.17955	0.238234	0.0579834	4.10866	3.97964e-05	9.05585e-05	Up
General	Vitvi19g00030	2.2619	0.407879	-1.29379	0.316404	-4.08904	4.33161e-05	9.81024e-05	Down
General	Vitvi13g00477	1.72466	0.51379	-0.960749	0.330357	-2.90821	0.00363501	0.00654707	Down
General	Vitvi13g00470	235.986	0.452242	-1.14483	0.117572	-9.73727	2.09093e-22	1.40218e-21	Down
General	Vitvi13g00478	2.42404	0.615057	-0.701209	0.273446	-2.56434	0.0103372	0.0173107	Down
General	Vitvi18g00548	126.948	0.161673	-2.62885	0.244511	-10.7515	5.83219e-27	4.8087e-26	Down
General	Vitvi18g00549	47	2.50404	1.32426	0.251972	5.25556	1.47575e-07	4.18934e-07	Up
General	Vitvi15g00597	1.73921	0.204591	-2.28919	0.792337	-2.88916	0.00386274	0.00693786	Down
General	Vitvi15g00595	613.326	0.741976	-0.430556	0.0660945	-6.51425	7.30542e-11	2.63734e-10	Down
General	Vitvi02g01238	1.21732	0.493411	-1.01914	0.468164	-2.17688	0.0294894	0.045595	Down
General	Vitvi02g01239	10.3842	0.517901	-0.949252	0.234722	-4.04415	5.25126e-05	0.000117639	Down
General	Vitvi02g01237	3.43073	0.260202	-1.9423	0.268304	-7.23915	4.51493e-13	1.8699e-12	Down
General	Vitvi02g01231	8.94274	10.3591	3.37283	0.651608	5.17616	2.26499e-07	6.34683e-07	Up
General	Vitvi19g01687	17.2613	1.9899	0.992699	0.171607	5.78472	7.26324e-09	2.26898e-08	Up
General	Vitvi05g01835	2030.41	4.60695	2.20381	0.160946	13.6929	1.1201e-42	1.80873e-41	Up
General	Vitvi05g01834	7.41739	2.13982	1.09749	0.457815	2.39724	0.0165192	0.026759	Up
General	Vitvi05g01837	1.20039	2.47279	1.30614	0.564536	2.31365	0.0206868	0.0329331	Up
General	Vitvi05g01836	3.17626	10.1888	3.34891	0.411238	8.14349	3.84034e-16	1.88193e-15	Up
General	Vitvi05g01830	1780.67	0.836107	-0.25824	0.0419762	-6.15206	7.6482e-10	2.55655e-09	Down
General	Vitvi05g01833	170.902	0.0478953	-4.38397	0.377832	-11.603	3.98053e-31	3.95769e-30	Down
General	Vitvi05g01832	8.689	2.10975	1.07707	0.170413	6.32034	2.60987e-10	9.03899e-10	Up
General	Vitvi09g00599	1082.29	0.47889	-1.06224	0.297087	-3.5755	0.000349562	0.000718963	Down
General	Vitvi09g00598	6.49147	0.744236	-0.426168	0.17743	-2.40189	0.0163104	0.0264332	Down
General	Vitvi09g00591	1.25111	0.251821	-1.98953	0.490708	-4.05441	5.02616e-05	0.000112878	Down
General	Vitvi07g00610	389.727	1.17097	0.227709	0.0468247	4.86301	1.15613e-06	3.03896e-06	Up
General	Vitvi09g00593	5.32666	9.40161	3.23291	0.442898	7.29945	2.88947e-13	1.21081e-12	Up
General	Vitvi09g00595	22604.5	1.42218	0.508105	0.077414	6.56348	5.2565e-11	1.9195e-10	Up
General	Vitvi09g00597	260.199	1.23286	0.302004	0.0765543	3.94497	7.98116e-05	0.000175364	Up
General	Vitvi09g00596	97.5818	1.26762	0.342127	0.151944	2.25167	0.024343	0.0382459	Up
General	Vitvi01g02150	207.064	0.13959	-2.84073	0.17567	-16.1708	8.10394e-59	2.24612e-57	Down
General	Vitvi11g00305	417.409	2.22901	1.1564	0.140597	8.22495	1.95272e-16	9.75462e-16	Up
General	Vitvi11g00304	394.318	2.90212	1.53711	0.25222	6.0943	1.09917e-09	3.63064e-09	Up
General	Vitvi11g00303	1081.99	0.723224	-0.467486	0.0754968	-6.19214	5.93536e-10	1.99956e-09	Down
General	Vitvi11g00302	58.4132	0.651003	-0.619264	0.0697692	-8.87589	6.93738e-19	3.95947e-18	Down
General	Vitvi11g00301	1952.48	6.54571	2.71055	0.15353	17.6548	9.34344e-70	3.64218e-68	Up
General	Vitvi11g00300	307.76	1.10762	0.147468	0.0462123	3.19111	0.0014173	0.00269912	Up
General	Vitvi11g00309	16.8025	10.8073	3.43393	0.314253	10.9273	8.53553e-28	7.31247e-27	Up
General	Vitvi11g00308	17877.9	1.82766	0.870001	0.202756	4.29088	1.77963e-05	4.19021e-05	Up
General	Vitvi14g02586	428.294	0.525962	-0.92697	0.157443	-5.88767	3.91678e-09	1.24316e-08	Down
General	Vitvi12g00390	1.79955	0.523982	-0.932411	0.354812	-2.6279	0.00859133	0.0145764	Down
General	Vitvi03g00247	6503.16	0.370838	-1.43114	0.146704	-9.75526	1.75151e-22	1.18264e-21	Down
General	Vitvi03g00246	1358.34	2.18245	1.12595	0.134924	8.34504	7.11872e-17	3.63175e-16	Up
General	Vitvi03g00244	472.702	0.627014	-0.67343	0.0628189	-10.7202	8.18426e-27	6.69713e-26	Down
General	Vitvi03g00241	261.657	1.32147	0.402148	0.108718	3.699	0.000216447	0.00045563	Up
General	Vitvi03g00240	325.648	0.756459	-0.402666	0.0643004	-6.26226	3.79437e-10	1.29757e-09	Down
General	Vitvi01g01383	1.05393	0.459084	-1.12317	0.490794	-2.28848	0.0221098	0.03502	Down
General	Vitvi19g01849	44.0635	0.309752	-1.69082	0.212459	-7.95833	1.74373e-15	8.27559e-15	Down
General	Vitvi19g01848	1.29834	0.114228	-3.13001	0.760902	-4.11355	3.89622e-05	8.87191e-05	Down
General	Vitvi19g01844	15.1117	0.698269	-0.518146	0.174291	-2.97288	0.00295023	0.00537664	Down
General	Vitvi19g01842	283.201	0.809424	-0.305033	0.0593814	-5.13685	2.79379e-07	7.76948e-07	Down
General	Vitvi19g01840	13.1201	2.2838	1.19144	0.180166	6.61301	3.76576e-11	1.38395e-10	Up
General	Vitvi09g00033	11.4164	1.63037	0.7052	0.161803	4.35839	1.31023e-05	3.1282e-05	Up
General	Vitvi09g00030	46.6854	3.72534	1.89737	0.19459	9.75059	1.83393e-22	1.23586e-21	Up
General	Vitvi09g00031	15858.8	0.708637	-0.49688	0.0496769	-10.0023	1.48973e-23	1.0553e-22	Down
General	Vitvi06g01203	6.18198	0.520298	-0.94259	0.189885	-4.96402	6.90496e-07	1.85279e-06	Down
General	Vitvi06g01204	39.5144	0.468434	-1.09408	0.163795	-6.67956	2.39654e-11	8.91719e-11	Down
General	Vitvi14g00940	4.72963	8.41501	3.07296	0.482787	6.36505	1.95221e-10	6.81969e-10	Up
General	Vitvi01g01548	26.5185	0.0106702	-6.55027	1.18923	-5.50799	3.62959e-08	1.08315e-07	Down
General	Vitvi01g01546	9.54911	0.0257644	-5.27848	0.81552	-6.47253	9.63764e-11	3.44194e-10	Down
General	Vitvi10g00532	38.7442	0.622154	-0.684656	0.168618	-4.06041	4.89872e-05	0.00011022	Down
General	Vitvi12g00098	263.504	1.32225	0.402996	0.0679596	5.92993	3.03056e-09	9.70843e-09	Up
General	Vitvi12g00099	373.015	1.44489	0.530962	0.189616	2.8002	0.00510717	0.00900205	Up
General	Vitvi12g00095	409.932	1.41482	0.500616	0.0940048	5.32543	1.00715e-07	2.8974e-07	Up
General	Vitvi12g00096	1229.81	0.769379	-0.378234	0.117824	-3.21016	0.00132661	0.0025332	Down
General	Vitvi12g00097	3068.8	0.503269	-0.990599	0.0907137	-10.9201	9.24407e-28	7.90962e-27	Down
General	Vitvi12g00092	4404.98	2.27059	1.18307	0.118167	10.0118	1.35285e-23	9.60644e-23	Up
General	Vitvi12g00093	913.173	1.15579	0.20888	0.0687317	3.03906	0.0023732	0.00438235	Up
General	Vitvi09g01853	44.8847	0.706958	-0.500303	0.187409	-2.66957	0.00759479	0.0130012	Down
General	Vitvi09g01852	93.1273	0.807699	-0.30811	0.0751379	-4.10059	4.12101e-05	9.35381e-05	Down
General	Vitvi09g01855	53.8914	0.679748	-0.556927	0.123494	-4.50974	6.49065e-06	1.59509e-05	Down
General	Vitvi13g00138	74.8258	1.75518	0.811622	0.10904	7.44337	9.81493e-14	4.21917e-13	Up
General	Vitvi13g00139	76.5845	19.219	4.26446	0.346882	12.2937	9.79505e-35	1.14244e-33	Up
General	Vitvi13g00136	340.842	0.803876	-0.314955	0.0507426	-6.20692	5.4033e-10	1.82628e-09	Down
General	Vitvi13g00137	100.989	1.68463	0.752429	0.100039	7.52139	5.41976e-14	2.36281e-13	Up
General	Vitvi13g00134	772.361	2.20115	1.13826	0.0928643	12.2572	1.53733e-34	1.77598e-33	Up
General	Vitvi13g00133	544.567	0.840462	-0.250745	0.0532928	-4.70504	2.53818e-06	6.45693e-06	Down
General	Vitvi13g00131	1510.78	3.64385	1.86546	0.108878	17.1336	8.33779e-66	2.7866e-64	Up
General	Vitvi17g00650	0.825527	0.242315	-2.04504	0.506393	-4.03845	5.38056e-05	0.000120404	Down
General	Vitvi17g00655	1.02035	2.44018	1.28699	0.488987	2.63194	0.00848986	0.0144185	Up
General	Vitvi17g00654	14.2615	0.563084	-0.828578	0.354426	-2.3378	0.0193976	0.031034	Down
General	Vitvi14g02812	86.6699	0.629962	-0.666664	0.160801	-4.14588	3.38508e-05	7.74994e-05	Down
General	Vitvi12g01529	308.339	6.20196	2.63272	0.183859	14.3193	1.65834e-46	3.02625e-45	Up
General	Vitvi12g01527	107.357	1.46121	0.547161	0.0714726	7.65554	1.925e-14	8.59582e-14	Up
General	Vitvi04g00747	1069.7	0.0743657	-3.74922	0.234384	-15.9961	1.36112e-57	3.6499e-56	Down
General	Vitvi04g00748	3116.54	1.07921	0.109974	0.0324834	3.38553	0.000710416	0.00140847	Up
General	Vitvi04g01298	152.35	0.339622	-1.558	0.312436	-4.98661	6.14464e-07	1.65611e-06	Down
General	Vitvi04g01292	2.45965	17.3748	4.11893	0.460795	8.93873	3.93672e-19	2.27393e-18	Up
General	Vitvi04g01293	0.432631	3.62393	1.85756	0.608969	3.05033	0.0022859	0.0042329	Up
General	Vitvi16g01225	159.936	0.288556	-1.79308	0.124219	-14.4348	3.12462e-47	5.8363e-46	Down
General	Vitvi16g01244	1283.18	1.71301	0.776532	0.0924657	8.39805	4.53941e-17	2.34193e-16	Up
General	Vitvi16g01245	8.20243	3.09357	1.62927	0.346123	4.70721	2.51133e-06	6.39098e-06	Up
General	Vitvi11g00469	8.77007	1.81704	0.861592	0.378028	2.27917	0.0226568	0.0358094	Up
General	Vitvi11g00466	95.7839	1.62358	0.69918	0.146235	4.78122	1.74232e-06	4.49837e-06	Up
General	Vitvi11g00467	36.6682	30.6101	4.93594	0.264037	18.6941	5.52498e-78	2.79928e-76	Up
General	Vitvi11g00464	57.2351	1.48201	0.567556	0.111647	5.08348	3.70574e-07	1.01725e-06	Up
General	Vitvi11g00465	337.202	2.40285	1.26474	0.0820166	15.4206	1.19036e-53	2.82466e-52	Up
General	Vitvi11g00460	20.2106	9.62159	3.26628	0.658716	4.95855	7.10216e-07	1.90274e-06	Up
General	Vitvi14g00058	72.9746	1.78283	0.834168	0.120407	6.92788	4.27208e-12	1.66688e-11	Up
General	Vitvi16g01226	1267.65	0.703381	-0.507621	0.0650891	-7.79887	6.24629e-15	2.88735e-14	Down
General	Vitvi14g00059	94.3842	12.1826	3.60675	0.225663	15.9829	1.68082e-57	4.48967e-56	Up
General	Vitvi14g00056	2711.25	1.2709	0.345848	0.0615498	5.619	1.92068e-08	5.8382e-08	Up
General	Vitvi14g00057	854.423	1.13518	0.182915	0.0459237	3.98302	6.80443e-05	0.000150519	Up
General	Vitvi14g00055	7.18164	0.125897	-2.98969	0.359902	-8.30696	9.81851e-17	4.96853e-16	Down
General	Vitvi12g02639	314.873	0.594305	-0.750724	0.0470069	-15.9705	2.05084e-57	5.44979e-56	Down
General	Vitvi12g02634	81.6026	1.2144	0.280239	0.0677795	4.13456	3.55636e-05	8.12583e-05	Up
General	Vitvi14g00050	8.27731	0.404178	-1.30694	0.249649	-5.23509	1.64908e-07	4.66407e-07	Down
General	Vitvi14g00051	3653.64	0.930722	-0.103578	0.0382742	-2.70622	0.00680547	0.0117504	Down
General	Vitvi07g01262	571.852	0.767111	-0.382493	0.0430042	-8.89432	5.87775e-19	3.36775e-18	Down
General	Vitvi07g01263	188.231	0.789376	-0.341215	0.0722436	-4.72312	2.32258e-06	5.9282e-06	Down
General	Vitvi07g01260	98.3256	0.701064	-0.512381	0.0608979	-8.41377	3.97025e-17	2.05653e-16	Down
General	Vitvi07g01261	750.332	2.59381	1.37507	0.102571	13.406	5.57292e-41	8.41282e-40	Up
General	Vitvi07g01266	63.7661	0.657249	-0.605488	0.0896792	-6.75171	1.4611e-11	5.51922e-11	Down
General	Vitvi07g01264	48.4011	0.630848	-0.664635	0.0976668	-6.80513	1.00959e-11	3.85819e-11	Down
General	Vitvi07g01265	23.6552	0.599279	-0.738701	0.107451	-6.87477	6.2091e-12	2.40086e-11	Down
General	Vitvi12g00777	96.5662	0.805266	-0.312462	0.0644951	-4.84475	1.26772e-06	3.31704e-06	Down
General	Vitvi12g00779	23.922	0.78884	-0.342196	0.0971294	-3.52309	0.000426544	0.000868461	Down
General	Vitvi19g01955	0.454342	0.316836	-1.65819	0.700453	-2.36732	0.0179176	0.028847	Down
General	Vitvi01g02045	1986.34	1.92097	0.941831	0.209673	4.4919	7.05902e-06	1.72982e-05	Up
General	Vitvi01g02047	526.591	1.41049	0.496196	0.104771	4.73602	2.17957e-06	5.58114e-06	Up
General	Vitvi09g00480	8.50564	5.92743	2.56741	0.362487	7.08276	1.41315e-12	5.68373e-12	Up
General	Vitvi12g02435	20.6635	1.98916	0.99216	0.400048	2.4801	0.0131345	0.0215952	Up
General	Vitvi01g02041	1037.49	0.596413	-0.745617	0.124649	-5.98171	2.20806e-09	7.14232e-09	Down
General	Vitvi19g01957	84.9182	0.2541	-1.97653	0.303419	-6.51419	7.30849e-11	2.63799e-10	Down
General	Vitvi05g00328	247.159	0.771395	-0.374458	0.0484577	-7.72753	1.09657e-14	4.98069e-14	Down
General	Vitvi05g00329	114.647	1.19292	0.254493	0.057305	4.44103	8.95299e-06	2.17558e-05	Up
General	Vitvi05g00321	1381.98	2.09188	1.0648	0.0887294	12.0006	3.5291e-33	3.81213e-32	Up
General	Vitvi05g00326	424.929	0.855654	-0.224901	0.0809967	-2.77667	0.00549183	0.00964297	Down
General	Vitvi07g00135	348.672	1.67154	0.741181	0.0901618	8.22057	2.02544e-16	1.01032e-15	Up
General	Vitvi07g00134	374.002	1.37339	0.457736	0.0476528	9.60565	7.5679e-22	4.96524e-21	Up
General	Vitvi07g00136	358.138	1.57008	0.650841	0.0598404	10.8763	1.49546e-27	1.26905e-26	Up
General	Vitvi07g00131	298.961	4.30774	2.10693	0.15498	13.5948	4.29852e-42	6.78193e-41	Up
General	Vitvi07g00130	430.08	1.40384	0.489379	0.0633954	7.71947	1.16816e-14	5.2942e-14	Up
General	Vitvi07g00133	39.5032	0.569411	-0.812458	0.114397	-7.10207	1.22902e-12	4.9635e-12	Down
General	Vitvi07g00132	599.366	0.643182	-0.636701	0.0625847	-10.1734	2.60553e-24	1.89921e-23	Down
General	Vitvi07g00139	10901	1.97416	0.981242	0.0908623	10.7992	3.47139e-27	2.88527e-26	Up
General	Vitvi07g00138	127.313	0.77208	-0.373179	0.138163	-2.70101	0.00691292	0.011924	Down
General	Vitvi19g00242	309.01	2.59011	1.37301	0.112459	12.209	2.78271e-34	3.17204e-33	Up
General	Vitvi19g00246	197.753	0.891954	-0.164958	0.070536	-2.33864	0.0193541	0.0309702	Down
General	Vitvi19g00245	897.026	0.881536	-0.181908	0.0399671	-4.55145	5.3278e-06	1.31938e-05	Down
General	Vitvi05g00492	320.105	2.04828	1.03442	0.113381	9.12336	7.28316e-20	4.33938e-19	Up
General	Vitvi05g00493	0.800207	3.29164	1.71881	0.653087	2.63182	0.00849287	0.0144224	Up
General	Vitvi05g00496	2513.45	1.1932	0.254833	0.034301	7.42931	1.09166e-13	4.68398e-13	Up
General	Vitvi05g00497	399.011	1.17604	0.233936	0.0404672	5.78087	7.43159e-09	2.31981e-08	Up
General	Vitvi05g00498	41.0847	2.27064	1.1831	0.118232	10.0066	1.42635e-23	1.01179e-22	Up
General	Vitvi05g00499	2704.75	1.173	0.230204	0.0649312	3.54536	0.000392075	0.000801843	Up
General	Vitvi12g01552	8.09139	1.77812	0.830357	0.163149	5.08955	3.58906e-07	9.87328e-07	Up
General	Vitvi12g01553	19.8637	1.5958	0.67428	0.140974	4.783	1.72702e-06	4.46109e-06	Up
General	Vitvi12g01551	6.45687	1.60121	0.679161	0.180726	3.75796	0.000171305	0.000364473	Up
General	Vitvi14g00438	14.4822	0.167747	-2.57565	0.270691	-9.51507	1.81586e-21	1.16942e-20	Down
General	Vitvi14g00439	979.382	1.15042	0.202157	0.0809271	2.49801	0.0124892	0.0205967	Up
General	Vitvi14g00434	68.4404	4.29779	2.1036	0.184024	11.4311	2.92303e-30	2.79832e-29	Up
General	Vitvi14g00437	757.437	0.088235	-3.5025	0.188502	-18.5807	4.60487e-77	2.25016e-75	Down
General	Vitvi14g00430	756.294	0.757941	-0.399842	0.0366869	-10.8988	1.16808e-27	9.94512e-27	Down
General	Vitvi14g00431	911.968	0.835907	-0.258586	0.0535571	-4.82824	1.37748e-06	3.58741e-06	Down
General	Vitvi14g00432	173.692	1.23342	0.302665	0.0730225	4.14482	3.40085e-05	7.78258e-05	Up
General	Vitvi15g00748	4.73506	0.517348	-0.950792	0.24777	-3.8374	0.000124346	0.000268272	Down
General	Vitvi16g01888	33.974	3.09567	1.63025	0.371849	4.38417	1.16428e-05	2.79463e-05	Up
General	Vitvi16g01889	52.7321	3.00491	1.58732	0.446123	3.55803	0.000373642	0.000766196	Up
General	Vitvi08g00740	423.319	0.773422	-0.370673	0.114741	-3.23051	0.00123571	0.00237121	Down
General	Vitvi07g02519	2.92839	2.23554	1.16062	0.289908	4.00341	6.24357e-05	0.000138648	Up
General	Vitvi07g02518	0.657804	0.391212	-1.35398	0.572082	-2.36675	0.0179449	0.0288848	Down
General	Vitvi07g02510	1018.97	0.871821	-0.197896	0.0718891	-2.7528	0.00590878	0.0103112	Down
General	Vitvi07g02513	96.4014	1.66563	0.736064	0.108182	6.80393	1.01804e-11	3.88831e-11	Up
General	Vitvi07g02512	774.637	7.3523	2.8782	0.118378	24.3136	1.40811e-130	2.87491e-128	Up
General	Vitvi05g02232	300.08	0.69491	-0.525102	0.111291	-4.71826	2.37867e-06	6.0661e-06	Down
General	Vitvi05g02233	9311.48	0.00608418	-7.36072	0.591383	-12.4466	1.4589e-35	1.77382e-34	Down
General	Vitvi05g02231	445.649	0.718103	-0.477738	0.091523	-5.21987	1.7905e-07	5.05434e-07	Down
General	Vitvi05g02239	534.914	1.90982	0.93344	0.0529071	17.643	1.15213e-69	4.47421e-68	Up
General	Vitvi15g01406	7.61845	5.16796	2.3696	0.663582	3.57092	0.000355735	0.00073093	Up
General	Vitvi08g00292	22.5464	2.18674	1.12878	0.183482	6.15202	7.65035e-10	2.55685e-09	Up
General	Vitvi08g00290	343.177	1.56368	0.644945	0.0950529	6.78512	1.15991e-11	4.41384e-11	Up
General	Vitvi08g00297	447.712	0.664754	-0.589107	0.0858177	-6.86463	6.6664e-12	2.57189e-11	Down
General	Vitvi08g00298	429.734	8.84741	3.14526	0.205881	15.2771	1.08752e-52	2.49451e-51	Up
General	Vitvi15g00626	13.987	2.75988	1.4646	0.328529	4.45807	8.27025e-06	2.01466e-05	Up
General	Vitvi15g00620	33.3182	54.5118	5.7685	0.333379	17.3031	4.45643e-67	1.58441e-65	Up
General	Vitvi15g00621	285.669	0.881298	-0.182298	0.0549981	-3.31462	0.000917676	0.00179301	Down
General	Vitvi15g00628	179.412	0.794021	-0.332752	0.103778	-3.20638	0.00134414	0.0025655	Down
General	Vitvi18g01966	1127.88	0.697043	-0.52068	0.0508486	-10.2398	1.31486e-24	9.72865e-24	Down
General	Vitvi02g01417	189.346	2.10192	1.07171	0.0705979	15.1805	4.76286e-52	1.06988e-50	Up
General	Vitvi16g00820	1.53569	0.0953478	-3.39066	0.632571	-5.36012	8.31647e-08	2.41031e-07	Down
General	Vitvi18g00119	726.3	1.54809	0.630493	0.114342	5.5141	3.50568e-08	1.04708e-07	Up
General	Vitvi18g00118	1.73655	15.3037	3.93581	0.695767	5.6568	1.54222e-08	4.71562e-08	Up
General	Vitvi17g00885	0.714157	0.271923	-1.87873	0.503545	-3.73101	0.000190713	0.000403643	Down
General	Vitvi08g01162	323.24	1.83367	0.874737	0.0891652	9.81029	1.01672e-22	6.93085e-22	Up
General	Vitvi08g01161	3643.14	0.834192	-0.261549	0.0419032	-6.24174	4.3272e-10	1.47271e-09	Down
General	Vitvi08g01166	143.179	1.83697	0.877331	0.0792116	11.0758	1.64438e-28	1.45407e-27	Up
General	Vitvi08g01167	471.244	1.33115	0.412678	0.0544276	7.58215	3.39868e-14	1.49593e-13	Up
General	Vitvi08g01164	608.636	0.868659	-0.203138	0.0714055	-2.84484	0.00444332	0.00790695	Down
General	Vitvi08g01165	5042.69	0.797771	-0.325953	0.0651707	-5.00153	5.68765e-07	1.53675e-06	Down
General	Vitvi08g01168	110.597	4.1352	2.04796	0.20361	10.0582	8.45209e-24	6.05176e-23	Up
General	Vitvi19g01043	1.02171	0.353854	-1.49877	0.528246	-2.83726	0.00455027	0.00808749	Down
General	Vitvi18g02706	580.24	1.20536	0.269466	0.0847055	3.1812	0.00146665	0.00278718	Up
General	Vitvi18g01028	191.892	1.28016	0.356325	0.0930174	3.83073	0.000127762	0.00027544	Up
General	Vitvi18g01029	7.72333	3.99028	1.99649	0.356138	5.60594	2.07125e-08	6.27644e-08	Up
General	Vitvi18g01024	200.79	1.7509	0.808095	0.0798764	10.1168	4.65305e-24	3.36315e-23	Up
General	Vitvi18g01025	387.498	0.731018	-0.45202	0.0488925	-9.24519	2.3482e-20	1.43474e-19	Down
General	Vitvi18g01020	232.853	1.67231	0.741843	0.0598361	12.3979	2.68236e-35	3.21774e-34	Up
General	Vitvi18g01022	7456.63	3.76443	1.91243	0.185304	10.3205	5.69164e-25	4.28817e-24	Up
General	Vitvi18g01023	880.019	1.23255	0.301652	0.0703495	4.2879	1.80368e-05	4.24392e-05	Up
General	Vitvi01g00960	112.346	1.57578	0.656067	0.0714344	9.18419	4.14653e-20	2.49944e-19	Up
General	Vitvi17g00744	71.7285	0.906017	-0.14239	0.0633754	-2.24678	0.0246542	0.0386906	Down
General	Vitvi02g00426	3.24476	0.483659	-1.04794	0.294796	-3.55479	0.000378277	0.000775007	Down
General	Vitvi02g00420	26.6305	55.5436	5.79555	0.418714	13.8413	1.43596e-43	2.3803e-42	Up
General	Vitvi15g01376	124.497	0.745781	-0.423177	0.0599805	-7.05524	1.72302e-12	6.89779e-12	Down
General	Vitvi18g00084	726.94	2.92747	1.54966	0.0663417	23.3587	1.1241e-120	1.70441e-118	Up
General	Vitvi18g00087	189.259	0.612941	-0.706179	0.114286	-6.17903	6.44947e-10	2.16674e-09	Down
General	Vitvi18g00086	487.714	0.60792	-0.718046	0.111475	-6.44134	1.18426e-10	4.1996e-10	Down
General	Vitvi18g00081	94.8468	0.830388	-0.268142	0.0978435	-2.74052	0.0061342	0.0106773	Down
General	Vitvi18g00080	111.494	0.648651	-0.624486	0.0611194	-10.2175	1.65574e-24	1.21809e-23	Down
General	Vitvi18g00082	5.61128	1.90215	0.927634	0.245512	3.77837	0.000157861	0.000336877	Up
General	Vitvi18g00088	853.476	0.643982	-0.634908	0.103184	-6.15318	7.5944e-10	2.54021e-09	Down
General	Vitvi13g02247	45.8593	0.524746	-0.930308	0.13713	-6.78412	1.16795e-11	4.44196e-11	Down
General	Vitvi13g02242	1.36237	0.24282	-2.04204	0.486523	-4.19722	2.70212e-05	6.2572e-05	Down
General	Vitvi13g02240	2.45619	0.480936	-1.05608	0.359162	-2.94041	0.00327778	0.00594155	Down
General	Vitvi14g01424	3943.56	2.4432	1.28877	0.115898	11.1199	1.00402e-28	8.96276e-28	Up
General	Vitvi14g01427	270.713	0.644793	-0.633091	0.0678698	-9.32803	1.07858e-20	6.72149e-20	Down
General	Vitvi14g01428	2035.61	0.747591	-0.419679	0.0394748	-10.6316	2.12511e-26	1.70314e-25	Down
General	Vitvi14g01429	44.6443	1.78279	0.834136	0.227707	3.66319	0.00024909	0.000520255	Up
General	Vitvi19g00729	499.619	1.49819	0.583223	0.0539602	10.8084	3.14142e-27	2.6184e-26	Up
General	Vitvi01g00644	93.318	11.0703	3.46862	0.155285	22.337	1.6136e-110	1.93453e-108	Up
General	Vitvi19g00725	132.932	0.915412	-0.127508	0.0581758	-2.19176	0.0283966	0.0440143	Down
General	Vitvi19g00727	2249.36	1.18374	0.243355	0.0846828	2.87372	0.00405664	0.0072602	Up
General	Vitvi19g00721	558.448	0.886262	-0.174195	0.0512351	-3.39992	0.000674053	0.0013396	Down
General	Vitvi19g00720	64.2744	0.887896	-0.171538	0.0653184	-2.62618	0.00863492	0.0146468	Down
General	Vitvi19g00723	853.526	0.547544	-0.868954	0.0850699	-10.2146	1.70585e-24	1.25361e-23	Down
General	Vitvi19g00722	2413.97	0.740213	-0.433987	0.0471115	-9.21191	3.20359e-20	1.94355e-19	Down
General	Vitvi16g01830	6.86851	0.363043	-1.46179	0.62009	-2.35738	0.0184044	0.0295623	Down
General	Vitvi19g00403	149.359	2.15919	1.11049	0.14579	7.61709	2.59465e-14	1.15063e-13	Up
General	Vitvi19g00404	13.146	2.17312	1.11977	0.195329	5.73273	9.8825e-09	3.05986e-08	Up
General	Vitvi10g01832	1.72078	0.544151	-0.87792	0.348597	-2.51844	0.0117876	0.0195146	Down
General	Vitvi10g01831	22.7051	0.622962	-0.682785	0.114381	-5.96938	2.38161e-09	7.68202e-09	Down
General	Vitvi10g01834	4.99292	2.20842	1.14302	0.258798	4.41663	1.00251e-05	2.41927e-05	Up
General	Vitvi19g00405	178.391	7.25651	2.85928	0.389324	7.34421	2.06983e-13	8.73556e-13	Up
General	Vitvi09g01345	14.6977	7.21868	2.85173	0.451424	6.3172	2.66341e-10	9.21513e-10	Up
General	Vitvi09g01344	1011.85	0.794921	-0.331117	0.0312881	-10.5828	3.57951e-26	2.83678e-25	Down
General	Vitvi11g00116	17.9742	4.83851	2.27456	0.270666	8.40357	4.33096e-17	2.23832e-16	Up
General	Vitvi10g00252	544.372	2.15673	1.10885	0.178373	6.21644	5.08557e-10	1.72115e-09	Up
General	Vitvi16g01698	93.1549	1.32122	0.401871	0.0562116	7.14926	8.72487e-13	3.55635e-12	Up
General	Vitvi04g00839	1.13979	2.27433	1.18544	0.465288	2.54776	0.0108417	0.0180776	Up
General	Vitvi13g02026	2.65842	2.73804	1.45314	0.301062	4.82672	1.388e-06	3.61388e-06	Up
General	Vitvi16g00625	22.805	2.66852	1.41604	0.118683	11.9313	8.13169e-33	8.6524e-32	Up
General	Vitvi10g00879	207.916	0.854035	-0.227633	0.0738197	-3.08364	0.00204488	0.00381055	Down
General	Vitvi10g00871	2.5723	3.7055	1.88967	0.388971	4.85812	1.18503e-06	3.11095e-06	Up
General	Vitvi14g01748	1266.27	0.570019	-0.810917	0.0685881	-11.823	2.96876e-32	3.09812e-31	Down
General	Vitvi12g02285	0.800444	5.80941	2.53839	0.813684	3.11963	0.0018108	0.00340294	Up
General	Vitvi12g02289	2.32603	22.1898	4.47182	0.702175	6.36853	1.9085e-10	6.67375e-10	Up
General	Vitvi09g01556	4.82996	3.46024	1.79087	0.366244	4.88984	1.00921e-06	2.66976e-06	Up
General	Vitvi09g01557	3.70896	2.96941	1.57018	0.382341	4.10675	4.01261e-05	9.12686e-05	Up
General	Vitvi09g01554	3.05251	0.168815	-2.56649	0.485843	-5.28255	1.27401e-07	3.63617e-07	Down
General	Vitvi09g01555	21.8705	4.20992	2.07379	0.377535	5.49299	3.95192e-08	1.17679e-07	Up
General	Vitvi06g01416	46.3025	0.589549	-0.762317	0.0776582	-9.81632	9.57793e-23	6.53346e-22	Down
General	Vitvi12g01393	1.42451	6.52338	2.70562	0.517833	5.22489	1.74258e-07	4.92379e-07	Up
General	Vitvi01g00518	375.834	3.32727	1.73434	0.119099	14.5622	4.88575e-48	9.4158e-47	Up
General	Vitvi01g00512	51.8351	0.582244	-0.780305	0.171084	-4.56095	5.09229e-06	1.26303e-05	Down
General	Vitvi01g00515	7.706	0.636109	-0.652653	0.235433	-2.77214	0.00556889	0.00976912	Down
General	Vitvi01g00517	0.624198	2.90782	1.53994	0.697247	2.20859	0.027203	0.0423159	Up
General	Vitvi01g00516	759.597	0.783336	-0.352296	0.0856032	-4.11546	3.86409e-05	8.80264e-05	Down
General	Vitvi19g00522	1.51504	3.8816	1.95665	0.498679	3.92367	8.72104e-05	0.000191031	Up
General	Vitvi16g01167	1.08249	0.118731	-3.07423	0.772309	-3.98057	6.87492e-05	0.000151965	Down
General	Vitvi16g01166	2.3441	2.83915	1.50546	0.509648	2.95393	0.0031376	0.00569885	Up
General	Vitvi09g00209	478.927	0.526523	-0.925431	0.0686266	-13.485	1.91624e-41	2.95328e-40	Down
General	Vitvi09g00205	22198.3	0.560734	-0.834612	0.159998	-5.21639	1.82447e-07	5.1474e-07	Down
General	Vitvi09g00206	1485.94	2.29878	1.20087	0.234985	5.1104	3.21486e-07	8.89369e-07	Up
General	Vitvi09g00201	841.341	1.54258	0.625343	0.0666409	9.38378	6.36476e-21	4.01492e-20	Up
General	Vitvi09g00203	1393.38	1.43653	0.522585	0.0881129	5.93086	3.01357e-09	9.66e-09	Up
General	Vitvi09g00202	113.706	1.15342	0.205917	0.0811161	2.53854	0.0111315	0.018513	Up
General	Vitvi07g01402	10.0823	2.38365	1.25317	0.249833	5.01604	5.27474e-07	1.43006e-06	Up
General	Vitvi07g01403	31.9214	4.0657	2.02351	0.17709	11.4264	3.08624e-30	2.95182e-29	Up
General	Vitvi07g01406	13.2107	2.43497	1.2839	0.287808	4.46096	8.15924e-06	1.98856e-05	Up
General	Vitvi12g00111	2407.32	0.692538	-0.530034	0.0390102	-13.5871	4.77922e-42	7.52882e-41	Down
General	Vitvi12g00115	268.917	1.49843	0.583455	0.0796153	7.32842	2.32874e-13	9.80019e-13	Up
General	Vitvi12g00114	617.099	0.911564	-0.133584	0.0401572	-3.32653	0.000879356	0.00172192	Down
General	Vitvi12g00117	286.968	0.329879	-1.59999	0.564737	-2.83316	0.00460899	0.00818269	Down
General	Vitvi12g00116	144.255	7.9464	2.9903	0.170045	17.5854	3.18715e-69	1.21708e-67	Up
General	Vitvi12g00119	38.4393	1.62721	0.702397	0.221538	3.17055	0.0015215	0.00288425	Up
General	Vitvi12g00118	9.61272	2.46782	1.30324	0.294272	4.42869	9.48087e-06	2.29547e-05	Up
General	Vitvi04g01990	145.052	0.878772	-0.186439	0.0604685	-3.08325	0.00204755	0.00381449	Down
General	Vitvi04g01313	102.064	1.32159	0.402276	0.0602977	6.6715	2.53194e-11	9.41251e-11	Up
General	Vitvi04g01312	92.2562	1.27188	0.346957	0.0645564	5.37449	7.68018e-08	2.23281e-07	Up
General	Vitvi04g01315	204.514	1.35663	0.44003	0.0391788	11.2313	2.86105e-29	2.61863e-28	Up
General	Vitvi07g02459	1.65416	4.10279	2.03661	0.670152	3.03902	0.00237348	0.00438248	Up
General	Vitvi07g02455	30.8176	0.822589	-0.281757	0.0918897	-3.06625	0.00216764	0.00402621	Down
General	Vitvi07g02456	757.001	2.56175	1.35713	0.0839074	16.1742	7.67384e-59	2.12977e-57	Up
General	Vitvi07g02450	395.174	0.751144	-0.412839	0.0539	-7.65934	1.86887e-14	8.35423e-14	Down
General	Vitvi07g02453	2.09012	0.186468	-2.423	0.490795	-4.93689	7.93792e-07	2.11565e-06	Down
General	Vitvi06g00736	1.8237	11.8072	3.56159	0.561733	6.34036	2.29222e-10	7.97768e-10	Up
General	Vitvi06g00732	420.722	0.850815	-0.233083	0.0380564	-6.12468	9.08667e-10	3.02171e-09	Down
General	Vitvi06g00733	2623.83	1.49557	0.580691	0.0681035	8.5266	1.50713e-17	7.98726e-17	Up
General	Vitvi06g00739	1.49599	2.75428	1.46168	0.472774	3.0917	0.00199012	0.00371622	Up
General	Vitvi15g00435	4.02582	4.71836	2.23829	1.03702	2.15838	0.0308983	0.0475843	Up
General	Vitvi15g00434	39.1609	0.338354	-1.5634	0.354049	-4.41576	1.00654e-05	2.42872e-05	Down
General	Vitvi15g00707	378.404	0.848926	-0.23629	0.060428	-3.91027	9.21931e-05	0.000201453	Down
General	Vitvi15g00706	325.695	4.56256	2.18984	0.173623	12.6127	1.79815e-36	2.26787e-35	Up
General	Vitvi15g00703	149.74	0.0429277	-4.54195	0.383253	-11.851	2.12523e-32	2.22345e-31	Down
General	Vitvi15g00701	10.6577	0.0586305	-4.09221	0.499052	-8.19995	2.40481e-16	1.19435e-15	Down
General	Vitvi18g02022	137.543	0.622977	-0.682748	0.106671	-6.40053	1.54843e-10	5.45164e-10	Down
General	Vitvi07g01188	74.9226	1.74657	0.804522	0.1112	7.23491	4.6583e-13	1.92812e-12	Up
General	Vitvi07g01183	95.496	3.15952	1.65971	0.091433	18.1521	1.23472e-73	5.33778e-72	Up
General	Vitvi07g01182	116.2	7.56967	2.92023	0.133904	21.8083	1.93475e-105	2.07794e-103	Up
General	Vitvi07g01181	1872.11	0.389453	-1.36048	0.0735681	-18.4928	2.35973e-76	1.12379e-74	Down
General	Vitvi07g01180	0.605774	0.127841	-2.96758	0.638647	-4.64666	3.3735e-06	8.4887e-06	Down
General	Vitvi15g01076	544.227	75.9981	6.24789	0.328312	19.0304	9.55963e-81	5.21505e-79	Up
General	Vitvi15g01077	1405	1.37047	0.454674	0.0785795	5.78616	7.20142e-09	2.25069e-08	Up
General	Vitvi15g01072	1104.93	1.48804	0.573415	0.0729005	7.86572	3.66989e-15	1.71798e-14	Up
General	Vitvi15g01070	252.333	0.0318897	-4.97077	0.269213	-18.464	4.02206e-76	1.88497e-74	Down
General	Vitvi15g01071	7429.09	0.876427	-0.190293	0.0588614	-3.2329	0.00122538	0.0023532	Down
General	Vitvi15g01078	307.4	2.48211	1.31156	0.13014	10.0781	6.90613e-24	4.9638e-23	Up
General	Vitvi15g01079	906.768	0.63677	-0.651156	0.0491895	-13.2377	5.31401e-40	7.69524e-39	Down
General	Vitvi14g01627	2795.22	0.56782	-0.816493	0.0646611	-12.6273	1.49379e-36	1.89094e-35	Down
General	Vitvi14g01624	1448.4	0.744329	-0.425987	0.0971216	-4.38612	1.15389e-05	2.77163e-05	Down
General	Vitvi14g01625	50.7452	0.102546	-3.28566	0.438897	-7.48619	7.09038e-14	3.07101e-13	Down
General	Vitvi14g01622	206.508	0.819443	-0.287285	0.0571024	-5.03106	4.87786e-07	1.327e-06	Down
General	Vitvi14g01623	1291.18	0.167262	-2.57981	0.119562	-21.5772	2.93958e-103	2.92837e-101	Down
General	Vitvi14g01620	570.983	0.619317	-0.69125	0.0408062	-16.9398	2.28728e-64	7.35819e-63	Down
General	Vitvi14g01621	6.44253	1.5863	0.665664	0.225941	2.94619	0.00321717	0.00583682	Up
General	Vitvi14g01629	620.361	1.18797	0.248497	0.0521515	4.76491	1.88942e-06	4.86049e-06	Up
General	Vitvi05g00514	294.39	1.74725	0.805086	0.0803415	10.0208	1.23496e-23	8.78746e-23	Up
General	Vitvi05g00516	148.902	1.3168	0.397035	0.0815216	4.87031	1.11426e-06	2.93413e-06	Up
General	Vitvi05g00510	10.1995	0.254273	-1.97555	0.499286	-3.95675	7.59758e-05	0.000167436	Down
General	Vitvi05g00513	60.4697	0.592772	-0.754451	0.0751334	-10.0415	1.00152e-23	7.1536e-23	Down
General	Vitvi05g00512	528.389	0.773401	-0.370711	0.119978	-3.08982	0.00200279	0.00373876	Down
General	Vitvi14g01994	17272	1.14424	0.194384	0.0602787	3.22475	0.00126082	0.00241495	Up
General	Vitvi14g01997	65.4484	0.792439	-0.335628	0.078489	-4.27612	1.90178e-05	4.46608e-05	Down
General	Vitvi05g00519	22.0534	3.805	1.9279	0.320222	6.02051	1.73866e-09	5.67113e-09	Up
General	Vitvi14g01992	251.324	0.685306	-0.54518	0.104083	-5.23792	1.62393e-07	4.59546e-07	Down
General	Vitvi16g01456	652.626	0.799052	-0.323639	0.059758	-5.41583	6.10062e-08	1.78847e-07	Down
General	Vitvi02g00246	877.964	0.590142	-0.760867	0.0517343	-14.7072	5.79524e-49	1.16817e-47	Down
General	Vitvi02g00247	75.7931	1.29185	0.369435	0.0904144	4.08602	4.38836e-05	9.93331e-05	Up
General	Vitvi02g00245	625.763	0.484753	-1.04468	0.0602162	-17.3488	2.0136e-67	7.28464e-66	Down
General	Vitvi02g00242	234.244	1.32853	0.409832	0.0485917	8.4342	3.33489e-17	1.73527e-16	Up
General	Vitvi02g00243	1.10646	0.537338	-0.896098	0.411436	-2.17798	0.0294075	0.0454787	Down
General	Vitvi02g00241	310.435	1.34755	0.430342	0.0399193	10.7803	4.26487e-27	3.5263e-26	Up
General	Vitvi03g00612	13.8746	1.48202	0.567567	0.167017	3.39827	0.000678145	0.0013476	Up
General	Vitvi03g00613	13.2584	3.27245	1.71037	0.257716	6.63663	3.20928e-11	1.18408e-10	Up
General	Vitvi03g00614	264.853	1.6298	0.704696	0.106009	6.64751	2.98097e-11	1.1038e-10	Up
General	Vitvi03g00615	7.15707	1.76339	0.818349	0.309301	2.6458	0.00814979	0.0138867	Up
General	Vitvi03g00618	292.288	0.817899	-0.290005	0.0523766	-5.53691	3.07849e-08	9.23099e-08	Down
General	Vitvi08g00157	1.50311	0.514609	-0.95845	0.406874	-2.35564	0.0184908	0.0296846	Down
General	Vitvi08g00152	241.408	1.71602	0.779063	0.109316	7.12669	1.02813e-12	4.16934e-12	Up
General	Vitvi08g00153	1331.82	1.47466	0.560379	0.0598346	9.36547	7.57145e-21	4.74562e-20	Up
General	Vitvi08g00159	56.9891	2.30282	1.2034	0.205636	5.8521	4.85417e-09	1.53172e-08	Up
General	Vitvi08g01822	2.23953	2.12732	1.08904	0.335453	3.24647	0.00116846	0.00225072	Up
General	Vitvi08g01821	69.446	2.32284	1.21589	0.175249	6.93808	3.97451e-12	1.55489e-11	Up
General	Vitvi08g01820	97.5991	3.81209	1.93058	0.158256	12.1991	3.14097e-34	3.5745e-33	Up
General	Vitvi05g02008	8.58008	0.545561	-0.874188	0.189913	-4.6031	4.16239e-06	1.03939e-05	Down
General	Vitvi08g01824	100.258	1.17207	0.229058	0.067894	3.37376	0.000741482	0.00146597	Up
General	Vitvi05g02004	5.12613	0.47622	-1.0703	0.266792	-4.01174	6.02733e-05	0.000134179	Down
General	Vitvi05g02000	6.34669	1.61649	0.692865	0.298386	2.32204	0.0202308	0.0322669	Up
General	Vitvi05g02003	2.97606	0.665886	-0.586652	0.273118	-2.14798	0.0317153	0.0487551	Down
General	Vitvi05g02002	3.00456	0.358614	-1.4795	0.682383	-2.16813	0.0301486	0.0465235	Down
General	Vitvi02g01597	4.46524	1.385	0.469883	0.209189	2.24621	0.0246906	0.0387425	Up
General	Vitvi01g01918	9.9036	29.9229	4.90318	0.398998	12.2887	1.04138e-34	1.21324e-33	Up
General	Vitvi01g01919	24.2296	9.0733	3.18163	0.298852	10.6462	1.81722e-26	1.46207e-25	Up
General	Vitvi01g01913	1.34053	11.727	3.55176	0.729892	4.86614	1.13797e-06	2.99312e-06	Up
General	Vitvi01g01910	2.46354	6.69148	2.74232	0.681845	4.02192	5.77261e-05	0.000128744	Up
General	Vitvi01g01916	0.995603	7.3795	2.88352	0.75587	3.81484	0.000136271	0.000292804	Up
General	Vitvi01g01917	13.1529	17.5829	4.1361	0.379021	10.9126	1.00352e-27	8.5652e-27	Up
General	Vitvi01g01915	35.5008	6.95548	2.79815	0.541227	5.17001	2.34083e-07	6.54867e-07	Up
General	Vitvi02g01629	21123.8	0.276723	-1.85348	0.137733	-13.457	2.79892e-41	4.27529e-40	Down
General	Vitvi18g02788	26.7142	0.210765	-2.24629	0.396018	-5.6722	1.40976e-08	4.32407e-08	Down
General	Vitvi18g02784	75.0853	0.0543939	-4.20041	0.394641	-10.6436	1.86726e-26	1.50116e-25	Down
General	Vitvi18g02785	34.5269	0.498009	-1.00575	0.332327	-3.0264	0.00247485	0.00455701	Down
General	Vitvi18g02782	90.7108	1.16222	0.216889	0.0680129	3.18893	0.00142798	0.00271797	Up
General	Vitvi18g01256	1.19924	6.8993	2.78645	0.715098	3.8966	9.7552e-05	0.000212645	Up
General	Vitvi18g01254	149.004	0.321737	-1.63604	0.228308	-7.16595	7.72506e-13	3.16194e-12	Down
General	Vitvi18g01253	234.126	3.55845	1.83125	0.149804	12.2243	2.30573e-34	2.64244e-33	Up
General	Vitvi18g01252	46.304	1.60827	0.685509	0.0839535	8.16534	3.20544e-16	1.57944e-15	Up
General	Vitvi18g01251	46.13	4.47082	2.16054	0.118239	18.2727	1.36496e-74	6.07924e-73	Up
General	Vitvi16g01023	366.846	1.57961	0.659571	0.209979	3.14113	0.00168298	0.00317228	Up
General	Vitvi18g00788	594.972	0.654593	-0.611329	0.129163	-4.73301	2.21213e-06	5.65888e-06	Down
General	Vitvi18g00789	161.032	0.210117	-2.25073	0.154901	-14.5301	7.80962e-48	1.48975e-46	Down
General	Vitvi18g00782	143.922	0.777271	-0.36351	0.0901369	-4.03287	5.51003e-05	0.000123168	Down
General	Vitvi18g00781	46.9344	3.05316	1.6103	0.18199	8.84828	8.88815e-19	5.04772e-18	Up
General	Vitvi18g00784	2135.75	0.440789	-1.18184	0.0754898	-15.6556	3.0415e-55	7.59307e-54	Down
General	Vitvi18g00785	587.374	1.16247	0.217192	0.0782275	2.77642	0.00549619	0.0096498	Up
General	Vitvi17g01400	335.8	1.08399	0.116354	0.0471836	2.46599	0.0136636	0.0224061	Up
General	Vitvi04g00200	80.2296	1.14741	0.198377	0.0648996	3.05668	0.00223801	0.00414906	Up
General	Vitvi04g00202	216.281	1.86743	0.901057	0.0926526	9.72512	2.35638e-22	1.57661e-21	Up
General	Vitvi04g00205	2702.53	1.28958	0.366899	0.0912987	4.01867	5.85287e-05	0.000130506	Up
General	Vitvi04g00209	203.449	1.18476	0.2446	0.0428173	5.71265	1.11229e-08	3.43361e-08	Up
General	Vitvi17g01406	5.23447	0.568077	-0.815842	0.213694	-3.81781	0.000134641	0.000289482	Down
General	Vitvi17g01408	10.6078	6.91548	2.78983	0.324541	8.59623	8.23762e-18	4.43288e-17	Up
General	Vitvi18g00126	1518.19	3.51611	1.81398	0.102993	17.6127	1.96663e-69	7.56604e-68	Up
General	Vitvi18g00127	4.40531	0.0818006	-3.61175	0.430913	-8.38161	5.22074e-17	2.68136e-16	Down
General	Vitvi18g00124	17.7502	15.4636	3.9508	0.519803	7.60058	2.94811e-14	1.30261e-13	Up
General	Vitvi15g01389	2.39295	2.89658	1.53435	0.426383	3.59852	0.000320031	0.000660994	Up
General	Vitvi17g00284	1.20403	0.349065	-1.51843	0.49001	-3.09878	0.00194322	0.00363292	Down
General	Vitvi17g00285	115.875	0.887817	-0.171666	0.0487255	-3.52312	0.000426504	0.000868461	Down
General	Vitvi17g00287	76.8636	1.66923	0.739185	0.0842118	8.77769	1.66863e-18	9.31477e-18	Up
General	Vitvi17g00282	1.20993	0.279466	-1.83926	0.497376	-3.69792	0.000217376	0.000457352	Down
General	Vitvi17g00283	1.74145	0.295457	-1.75898	0.444161	-3.96023	7.48777e-05	0.000165122	Down
General	Vitvi17g00288	59.5284	0.529635	-0.916931	0.146544	-6.25703	3.9239e-10	1.34009e-09	Down
General	Vitvi17g00289	50.3355	0.391122	-1.35431	0.116669	-11.6082	3.74592e-31	3.72982e-30	Down
General	Vitvi09g01373	411.806	0.751348	-0.412448	0.0780908	-5.28164	1.28034e-07	3.65272e-07	Down
General	Vitvi10g00240	0.851082	5.69575	2.50988	0.552531	4.54253	5.55838e-06	1.37384e-05	Up
General	Vitvi09g01374	302.67	1.37348	0.457838	0.102833	4.45224	8.49795e-06	2.0689e-05	Up
General	Vitvi10g00244	1.8984	0.355186	-1.49335	0.451418	-3.30814	0.000939174	0.00183137	Down
General	Vitvi13g02038	2.63248	0.575706	-0.796597	0.336501	-2.36729	0.0179187	0.028847	Down
General	Vitvi10g00248	2.56656	1.62146	0.697291	0.283756	2.45736	0.0139962	0.0229078	Up
General	Vitvi11g00091	1408.12	1.18902	0.249773	0.0626893	3.9843	6.7678e-05	0.000149757	Up
General	Vitvi11g00090	1738.37	1.73328	0.793505	0.0414653	19.1366	1.25209e-81	7.07381e-80	Up
General	Vitvi11g00097	74.6072	17.9075	4.16249	0.176649	23.5637	9.09483e-123	1.41011e-120	Up
General	Vitvi11g00096	134.005	0.563465	-0.827601	0.138851	-5.96036	2.51681e-09	8.10165e-09	Down
General	Vitvi17g01483	21.36	10.0735	3.3325	0.291885	11.4172	3.43228e-30	3.27066e-29	Up
General	Vitvi14g00972	494.114	10.5561	3.4	0.219627	15.4808	4.67858e-54	1.12444e-52	Up
General	Vitvi09g00429	197.752	1.11803	0.160959	0.0582871	2.76149	0.00575378	0.0100635	Up
General	Vitvi03g01201	1.41382	0.270072	-1.88859	0.749963	-2.51824	0.0117944	0.0195241	Down
General	Vitvi09g00423	83.9249	0.63722	-0.650138	0.180885	-3.59421	0.000325377	0.000671565	Down
General	Vitvi19g01578	2.82749	0.12036	-3.05457	0.533162	-5.72916	1.00931e-08	3.12274e-08	Down
General	Vitvi10g00930	21.4315	3.78043	1.91855	0.257134	7.46129	8.568e-14	3.69558e-13	Up
General	Vitvi08g00835	1682.67	5.00856	2.32439	0.116593	19.936	1.98315e-88	1.40531e-86	Up
General	Vitvi19g02111	7.88689	0.277653	-1.84864	0.417536	-4.42751	9.53284e-06	2.30724e-05	Down
General	Vitvi03g00159	1908.11	0.790867	-0.338493	0.0306786	-11.0335	2.63366e-28	2.30708e-27	Down
General	Vitvi03g00158	73.7869	1.56044	0.641956	0.088002	7.29479	2.99122e-13	1.25268e-12	Up
General	Vitvi03g00153	1888.6	0.544596	-0.876741	0.0683882	-12.8201	1.26591e-37	1.67659e-36	Down
General	Vitvi03g00152	132.474	1.70371	0.768678	0.110921	6.92998	4.20911e-12	1.64293e-11	Up
General	Vitvi03g00150	295.056	1.61773	0.69397	0.0856176	8.10547	5.25438e-16	2.56027e-15	Up
General	Vitvi03g00156	585.189	1.14601	0.196613	0.0422195	4.65693	3.20957e-06	8.092e-06	Up
General	Vitvi03g00155	28654.8	4.4166	2.14294	0.124931	17.153	5.97269e-66	2.00265e-64	Up
General	Vitvi03g00154	1364.55	1.72872	0.789702	0.123573	6.39057	1.6527e-10	5.8088e-10	Up
General	Vitvi06g00970	5.65112	2.32239	1.21561	0.404328	3.00649	0.00264281	0.00484808	Up
General	Vitvi06g00972	121.934	3.97826	1.99214	0.112069	17.776	1.08536e-70	4.31235e-69	Up
General	Vitvi06g00973	71.5557	0.181092	-2.46521	0.221945	-11.1073	1.15589e-28	1.0305e-27	Down
General	Vitvi12g02316	17.8784	3.30456	1.72446	0.260998	6.60718	3.91722e-11	1.43859e-10	Up
General	Vitvi19g02008	2.77827	0.552501	-0.855952	0.293118	-2.92016	0.00349853	0.00631451	Down
General	Vitvi19g02009	1.79311	0.352622	-1.50381	0.380959	-3.94742	7.89964e-05	0.000173703	Down
General	Vitvi12g02311	2479.28	0.304959	-1.71331	0.143815	-11.9133	1.00878e-32	1.06842e-31	Down
General	Vitvi19g02004	7.74198	0.0796987	-3.6493	0.340305	-10.7236	7.88644e-27	6.46112e-26	Down
General	Vitvi19g02002	189.504	4.56596	2.19092	0.147137	14.8903	3.81114e-50	8.01116e-49	Up
General	Vitvi19g02000	415.954	0.0123034	-6.34479	0.204071	-31.0911	3.17308e-212	2.42341e-209	Down
General	Vitvi12g01747	0.784486	0.448965	-1.15533	0.529725	-2.18099	0.0291841	0.0451772	Down
General	Vitvi12g01745	146.3	1.54122	0.624076	0.148522	4.20191	2.64674e-05	6.13516e-05	Up
General	Vitvi12g02318	49.8167	2.82078	1.49609	0.583617	2.56349	0.0103626	0.0173462	Up
General	Vitvi06g01599	90.1294	0.217489	-2.20099	0.445042	-4.94558	7.59187e-07	2.02787e-06	Down
General	Vitvi06g01595	12.0311	6.21242	2.63515	0.268451	9.81614	9.59468e-23	6.54272e-22	Up
General	Vitvi06g01594	1652.29	0.547138	-0.870024	0.21609	-4.02622	5.66803e-05	0.000126521	Down
General	Vitvi06g01597	1714.81	5.15678	2.36647	0.231104	10.2398	1.31449e-24	9.72865e-24	Up
General	Vitvi06g01596	685.297	7.28143	2.86422	0.249168	11.4951	1.39541e-30	1.35794e-29	Up
General	Vitvi06g01591	4311.18	0.49006	-1.02897	0.0774275	-13.2895	2.66462e-40	3.91361e-39	Down
General	Vitvi06g01590	851.965	0.231582	-2.11041	0.351372	-6.00618	1.89945e-09	6.17802e-09	Down
General	Vitvi04g01930	7.46112	0.657228	-0.605533	0.172109	-3.51831	0.000434313	0.000883492	Down
General	Vitvi04g01935	15.9	13.585	3.76394	0.428065	8.79293	1.45713e-18	8.16506e-18	Up
General	Vitvi04g01934	57.2305	0.232822	-2.1027	0.350136	-6.00538	1.90881e-09	6.20648e-09	Down
General	Vitvi04g01937	123.227	35.7559	5.16011	0.380616	13.5573	7.17553e-42	1.12266e-40	Up
General	Vitvi04g01936	13.4618	41.1828	5.36397	0.461225	11.6298	2.90666e-31	2.90962e-30	Up
General	Vitvi04g01938	2.38638	22.7398	4.50715	1.16427	3.87123	0.000108288	0.000234979	Up
General	Vitvi06g01629	21.344	0.117448	-3.08991	0.488486	-6.32548	2.52446e-10	8.75494e-10	Down
General	Vitvi06g01622	5.3059	0.39875	-1.32644	0.461184	-2.87616	0.0040254	0.00720678	Down
General	Vitvi06g01621	17.4884	0.303801	-1.7188	0.147564	-11.6478	2.35389e-31	2.36894e-30	Down
General	Vitvi01g00700	142.638	2.16221	1.11251	0.0815089	13.6489	2.04933e-42	3.27338e-41	Up
General	Vitvi01g00703	337.191	3.48976	1.80313	0.148172	12.1692	4.53763e-34	5.11593e-33	Up
General	Vitvi01g00706	10.9908	5.24662	2.39139	0.623365	3.83626	0.000124924	0.000269462	Up
General	Vitvi14g00800	237.774	0.80177	-0.31874	0.0786459	-4.05286	5.05963e-05	0.000113592	Down
General	Vitvi14g00803	307.24	0.589113	-0.763384	0.0824414	-9.25972	2.04965e-20	1.25771e-19	Down
General	Vitvi11g01322	288.897	0.839796	-0.251889	0.0472886	-5.32664	1.00044e-07	2.88048e-07	Down
General	Vitvi19g00298	947.265	6.57212	2.71636	0.235976	11.5112	1.15869e-30	1.13239e-29	Up
General	Vitvi11g01324	163.122	1.13228	0.17923	0.0461617	3.88265	0.000103324	0.000224633	Up
General	Vitvi11g01325	112.211	1.2188	0.285463	0.111718	2.55522	0.0106122	0.0177165	Up
General	Vitvi17g01618	150.893	0.793834	-0.33309	0.0608487	-5.47408	4.39791e-08	1.30507e-07	Down
General	Vitvi05g01066	7.05133	0.634833	-0.655551	0.275118	-2.3828	0.0171814	0.0277401	Down
General	Vitvi05g01065	94.2707	0.646568	-0.629126	0.0766578	-8.20694	2.26899e-16	1.12826e-15	Down
General	Vitvi06g01582	257.59	1.19907	0.261911	0.0790693	3.31243	0.000924898	0.00180546	Up
General	Vitvi16g01507	15.5414	0.276381	-1.85527	0.482972	-3.84137	0.000122351	0.000264134	Down
General	Vitvi14g02473	3109.3	0.589777	-0.761759	0.046898	-16.2429	2.50854e-59	7.04749e-58	Down
General	Vitvi14g02476	248.716	0.388636	-1.36351	0.263771	-5.1693	2.34973e-07	6.57178e-07	Down
General	Vitvi14g02474	858.265	12.6599	3.6622	0.168165	21.7774	3.80379e-105	4.0432e-103	Up
General	Vitvi14g02475	881.45	1.25989	0.3333	0.0386987	8.6127	7.13598e-18	3.86193e-17	Up
General	Vitvi05g00083	89.4102	2.4185	1.27411	0.0959255	13.2823	2.93232e-40	4.29152e-39	Up
General	Vitvi05g00082	155.409	1.26501	0.339145	0.107051	3.16807	0.00153454	0.00290762	Up
General	Vitvi05g00081	141.114	1.1113	0.15225	0.0522671	2.91292	0.00358064	0.00645479	Up
General	Vitvi05g00084	741.279	0.850697	-0.233283	0.0539737	-4.32217	1.54503e-05	3.66039e-05	Down
General	Vitvi06g00500	145.718	0.819764	-0.286719	0.0958662	-2.99082	0.00278226	0.0050885	Down
General	Vitvi06g00503	3509.95	0.731942	-0.450199	0.106283	-4.23585	2.27689e-05	5.31068e-05	Down
General	Vitvi06g00505	216.139	0.316307	-1.6606	0.106692	-15.5645	1.2692e-54	3.10834e-53	Down
General	Vitvi06g00509	642.318	0.674627	-0.567837	0.0601608	-9.43867	3.77548e-21	2.40365e-20	Down
General	Vitvi15g00516	668.532	0.883291	-0.17904	0.0836533	-2.14026	0.032334	0.0496249	Down
General	Vitvi15g00517	346.279	0.71922	-0.475495	0.0510946	-9.30616	1.32537e-20	8.22961e-20	Down
General	Vitvi15g00514	351.898	1.25829	0.331469	0.0647991	5.11534	3.13181e-07	8.67209e-07	Up
General	Vitvi15g00513	10353.8	0.716328	-0.481308	0.0437903	-10.9912	4.21266e-28	3.65304e-27	Down
General	Vitvi15g00510	170.421	2.48009	1.31039	0.201349	6.50806	7.61268e-11	2.74299e-10	Up
General	Vitvi15g00511	147.496	2.45577	1.29617	0.116362	11.1391	8.09129e-29	7.26068e-28	Up
General	Vitvi15g00518	1475.66	0.81037	-0.303347	0.0344724	-8.7997	1.37187e-18	7.70618e-18	Down
General	Vitvi19g00129	1227.01	0.728558	-0.456883	0.0530556	-8.6114	7.21733e-18	3.90421e-17	Down
General	Vitvi16g00453	4.51507	0.353135	-1.50171	0.525835	-2.85585	0.00429218	0.00765517	Down
General	Vitvi19g00123	303.09	0.759595	-0.396697	0.0475055	-8.35055	6.79437e-17	3.46971e-16	Down
General	Vitvi07g01399	4.70687	2.66116	1.41206	0.257697	5.47952	4.26472e-08	1.26632e-07	Up
General	Vitvi07g01393	5.85244	0.265954	-1.91075	0.227391	-8.40294	4.35451e-17	2.24992e-16	Down
General	Vitvi07g01390	133.822	1.56675	0.647775	0.148258	4.36925	1.24674e-05	2.98283e-05	Up
General	Vitvi14g01811	189.892	0.0803656	-3.63728	0.229876	-15.8228	2.16715e-56	5.60439e-55	Down
General	Vitvi14g01812	725.514	0.369483	-1.43642	0.0484146	-29.6691	1.92159e-193	1.27823e-190	Down
General	Vitvi14g01817	221.618	1.5874	0.666666	0.0596488	11.1765	5.31311e-29	4.79902e-28	Up
General	Vitvi14g01819	22.8901	0.666789	-0.584698	0.242626	-2.40987	0.0159581	0.0259051	Down
General	Vitvi14g01818	311.888	0.851107	-0.232588	0.076644	-3.03465	0.00240812	0.00444326	Down
General	Vitvi19g00956	12.6766	80.213	6.32576	0.720622	8.7782	1.66111e-18	9.27531e-18	Up
General	Vitvi16g01793	4.05073	5.50379	2.46043	0.564645	4.35747	1.31572e-05	3.14059e-05	Up
General	Vitvi16g01797	14.4459	0.711428	-0.491211	0.19617	-2.504	0.0122797	0.0202787	Down
General	Vitvi19g00378	299.25	0.083067	-3.58958	0.29498	-12.1689	4.55113e-34	5.12835e-33	Down
General	Vitvi19g00376	295.156	0.84149	-0.248982	0.0762151	-3.26684	0.00108756	0.002104	Down
General	Vitvi19g00377	82.2231	0.444484	-1.1698	0.323802	-3.61269	0.000303038	0.000627782	Down
General	Vitvi19g00372	359.04	0.721826	-0.470277	0.0427252	-11.007	3.53505e-28	3.07839e-27	Down
General	Vitvi19g00373	56.8757	0.408274	-1.29239	0.147095	-8.78608	1.54872e-18	8.66652e-18	Down
General	Vitvi19g00371	3075.64	1.85677	0.892794	0.0577642	15.4558	6.89238e-54	1.645e-52	Up
General	Vitvi05g00705	31.3137	20.2109	4.33706	0.421219	10.2965	7.31053e-25	5.48183e-24	Up
General	Vitvi05g00706	290.639	1.91596	0.938071	0.217453	4.3139	1.60401e-05	3.79271e-05	Up
General	Vitvi05g00703	33.874	7.17867	2.84372	0.289007	9.83961	7.60045e-23	5.21734e-22	Up
General	Vitvi05g00709	91.8499	1.18836	0.248967	0.0978578	2.54417	0.0109539	0.0182456	Up
General	Vitvi13g00946	23.9032	1.74834	0.805988	0.147687	5.4574	4.83162e-08	1.42843e-07	Up
General	Vitvi15g00812	0.540287	0.281009	-1.83131	0.799206	-2.29141	0.0219395	0.034769	Down
General	Vitvi08g01985	22.9412	1.49044	0.575742	0.225236	2.55617	0.0105832	0.0176738	Up
General	Vitvi08g01987	3128.9	0.690367	-0.534564	0.052463	-10.1893	2.21255e-24	1.61734e-23	Down
General	Vitvi08g01983	1222.05	0.821853	-0.283047	0.0622111	-4.54978	5.37016e-06	1.32923e-05	Down
General	Vitvi08g01988	46.8907	1.3109	0.390559	0.0761952	5.12576	2.96339e-07	8.22119e-07	Up
General	Vitvi11g01290	0.657646	3.18725	1.67231	0.628836	2.65937	0.00782859	0.013377	Up
General	Vitvi05g01548	185.509	0.792025	-0.336382	0.110841	-3.03483	0.00240674	0.00444151	Down
General	Vitvi05g01545	22.5308	1.30552	0.384627	0.151114	2.54528	0.0109191	0.0181964	Up
General	Vitvi05g01544	36.6153	1.34977	0.432711	0.10247	4.22281	2.4127e-05	5.62047e-05	Up
General	Vitvi05g01547	89.2982	1.10349	0.142076	0.066338	2.14171	0.0322171	0.0494639	Up
General	Vitvi05g01546	120.371	1.15335	0.205827	0.0781847	2.63258	0.00847391	0.0143938	Up
General	Vitvi05g01540	62.773	1.15267	0.204978	0.0858553	2.38749	0.016964	0.0274279	Up
General	Vitvi05g01543	42.073	1.64137	0.714899	0.120888	5.91372	3.34458e-09	1.06647e-08	Up
General	Vitvi05g01542	56.851	1.66896	0.738948	0.0939222	7.86766	3.61334e-15	1.69227e-14	Up
General	Vitvi08g01672	190.158	0.903752	-0.146001	0.0457578	-3.19075	0.00141906	0.00270198	Down
General	Vitvi08g01673	5.09914	1.95946	0.970459	0.352039	2.75668	0.00583917	0.0102016	Up
General	Vitvi08g01670	136.627	0.224783	-2.1534	0.308037	-6.99069	2.73531e-12	1.08035e-11	Down
General	Vitvi08g01676	666.207	1.68879	0.755988	0.0555254	13.6152	3.25352e-42	5.16083e-41	Up
General	Vitvi08g01674	1404.13	0.903032	-0.147151	0.0477237	-3.0834	0.00204647	0.00381282	Down
General	Vitvi02g00033	49.3707	0.745713	-0.423307	0.170234	-2.48662	0.0128963	0.0212323	Down
General	Vitvi02g00032	1177.64	1.58509	0.664563	0.0501799	13.2436	4.913e-40	7.1396e-39	Up
General	Vitvi02g00035	0.983858	0.360594	-1.47155	0.484927	-3.03458	0.00240867	0.00444388	Down
General	Vitvi02g00037	72.9647	1.26904	0.343734	0.123546	2.78223	0.00539875	0.00949085	Up
General	Vitvi02g00038	25.4199	2.74224	1.45536	0.192066	7.5774	3.5255e-14	1.55042e-13	Up
General	Vitvi03g00423	6.76352	1.38707	0.472037	0.19804	2.38354	0.0171469	0.0276932	Up
General	Vitvi03g00427	23.3476	13.2651	3.72956	0.38678	9.6426	5.28327e-22	3.48517e-21	Up
General	Vitvi03g00425	178.69	1.93856	0.954984	0.0613609	15.5634	1.29095e-54	3.15411e-53	Up
General	Vitvi01g01898	1.05277	0.153262	-2.70593	0.768768	-3.51983	0.000431831	0.000878705	Down
General	Vitvi01g01895	15.6371	0.26075	-1.93926	0.295554	-6.56144	5.32892e-11	1.94526e-10	Down
General	Vitvi01g01892	608.952	0.881383	-0.182159	0.0673916	-2.703	0.00687171	0.0118599	Down
General	Vitvi11g00673	142.485	0.75349	-0.408341	0.070793	-5.7681	8.01724e-09	2.4962e-08	Down
General	Vitvi08g01121	91.1907	0.826589	-0.274757	0.0828867	-3.31485	0.000916917	0.00179186	Down
General	Vitvi11g00671	546.247	1.32743	0.408639	0.180101	2.26894	0.0232718	0.0367028	Up
General	Vitvi01g00270	3.84909	0.601364	-0.73369	0.236337	-3.10442	0.00190651	0.0035698	Down
General	Vitvi01g00271	972.024	1.90814	0.932167	0.188709	4.93972	7.82365e-07	2.08627e-06	Up
General	Vitvi01g00272	1574.69	0.80294	-0.316636	0.0571824	-5.53729	3.07181e-08	9.21363e-08	Down
General	Vitvi01g00273	927.931	1.7766	0.829118	0.0824605	10.0547	8.75659e-24	6.2676e-23	Up
General	Vitvi01g00274	514.698	0.732532	-0.449036	0.0589035	-7.62324	2.47387e-14	1.09896e-13	Down
General	Vitvi01g00275	81.7608	2.18986	1.13084	0.112308	10.0691	7.56349e-24	5.42871e-23	Up
General	Vitvi01g00277	767.151	50.9222	5.67022	0.202819	27.957	5.41927e-172	2.53979e-169	Up
General	Vitvi01g00278	1629.92	0.925263	-0.112064	0.0296718	-3.7768	0.000158853	0.00033882	Down
General	Vitvi01g00279	1425.94	0.83256	-0.264375	0.0918179	-2.87933	0.00398516	0.0071429	Down
General	Vitvi01g00853	64.2151	1.40875	0.494412	0.121287	4.07637	4.57451e-05	0.000103309	Up
General	Vitvi01g00859	57.464	0.895152	-0.159795	0.0741178	-2.15597	0.0310863	0.0478524	Down
General	Vitvi04g00436	317.259	1.34897	0.431857	0.103841	4.15882	3.199e-05	7.34186e-05	Up
General	Vitvi04g00438	419.33	0.662763	-0.593435	0.0357769	-16.5871	8.63672e-62	2.59997e-60	Down
General	Vitvi17g01527	19.7126	0.509372	-0.97321	0.144368	-6.74118	1.571e-11	5.91581e-11	Down
General	Vitvi17g01528	2099.61	0.85016	-0.234194	0.0795166	-2.94522	0.00322721	0.00585451	Down
General	Vitvi17g01529	1.25499	0.506284	-0.981981	0.375606	-2.61439	0.00893871	0.0151297	Down
General	Vitvi12g00263	3301.41	0.711071	-0.491934	0.023844	-20.6314	1.43462e-94	1.14664e-92	Down
General	Vitvi12g00262	170.029	0.29231	-1.77443	0.272414	-6.51371	7.33151e-11	2.64537e-10	Down
General	Vitvi12g00261	95.8616	3.91199	1.9679	0.23557	8.3538	6.61017e-17	3.37815e-16	Up
General	Vitvi12g00260	262.703	12.962	3.69622	0.238832	15.4762	5.02054e-54	1.20522e-52	Up
General	Vitvi12g00267	73.8579	1.1661	0.221688	0.0770438	2.87742	0.00400936	0.00718118	Up
General	Vitvi12g00264	165.057	0.882288	-0.180679	0.0543966	-3.32152	0.0008953	0.00175128	Down
General	Vitvi14g02674	84.7806	2.51127	1.32842	0.121833	10.9036	1.10746e-27	9.43676e-27	Up
General	Vitvi12g00269	3.25432	2.77253	1.4712	0.377103	3.90132	9.56683e-05	0.000208759	Up
General	Vitvi17g01377	26.6679	2.66138	1.41218	0.124812	11.3144	1.11305e-29	1.03528e-28	Up
General	Vitvi11g01409	10.9168	0.621491	-0.686195	0.195581	-3.5085	0.000450649	0.000914468	Down
General	Vitvi17g00371	6.34454	0.625568	-0.67676	0.22326	-3.03126	0.00243534	0.00448986	Down
General	Vitvi11g01408	206.898	3.37767	1.75603	0.201947	8.69549	3.4533e-18	1.90098e-17	Up
General	Vitvi06g00342	1995.16	0.501862	-0.994636	0.153456	-6.48156	9.07771e-11	3.24929e-10	Down
General	Vitvi06g00340	67.1204	0.551795	-0.857795	0.103101	-8.31997	8.79829e-17	4.46541e-16	Down
General	Vitvi06g00347	5.15808	0.584089	-0.77574	0.224649	-3.45312	0.000554132	0.00111177	Down
General	Vitvi06g00345	40.8901	3.01219	1.59081	0.143616	11.0768	1.62539e-28	1.4385e-27	Up
General	Vitvi06g00344	258.516	0.849049	-0.236081	0.0670139	-3.52286	0.000426909	0.000869032	Down
General	Vitvi04g01470	365.225	0.444237	-1.1706	0.310404	-3.77121	0.00016246	0.00034637	Down
General	Vitvi04g01473	74.1654	1.83017	0.871975	0.142544	6.11722	9.52248e-10	3.16306e-09	Up
General	Vitvi04g01475	25.959	1.50139	0.586302	0.132658	4.41965	9.88609e-06	2.38825e-05	Up
General	Vitvi17g00376	459.731	0.906039	-0.142355	0.0606159	-2.34848	0.0188504	0.0302313	Down
General	Vitvi03g01433	7.24001	34.4377	5.10592	0.534073	9.56033	1.17385e-21	7.63116e-21	Up
General	Vitvi03g01432	2.53957	0.111268	-3.16789	0.451362	-7.01851	2.24252e-12	8.91688e-12	Down
General	Vitvi03g01431	152.23	2.10305	1.07248	0.200513	5.34868	8.85964e-08	2.56342e-07	Up
General	Vitvi03g01436	1.30632	8.34906	3.06161	0.817558	3.74483	0.000180518	0.000382851	Up
General	Vitvi03g01434	138.787	2.88672	1.52943	0.212565	7.19513	6.24025e-13	2.56744e-12	Up
General	Vitvi17g01376	99.0279	0.679045	-0.558421	0.100712	-5.54475	2.94369e-08	8.84094e-08	Down
General	Vitvi13g01312	4.46574	0.614734	-0.701965	0.225784	-3.10901	0.00187716	0.00351771	Down
General	Vitvi06g00834	714.093	2.26907	1.1821	0.0879045	13.4476	3.18127e-41	4.85573e-40	Up
General	Vitvi06g00833	564.875	0.905433	-0.143321	0.0340875	-4.2045	2.61664e-05	6.07084e-05	Down
General	Vitvi06g00832	254.303	4.45605	2.15577	0.0975996	22.0879	4.13489e-108	4.65932e-106	Up
General	Vitvi06g01121	6.03745	2.36783	1.24356	0.313452	3.96732	7.26868e-05	0.000160393	Up
General	Vitvi06g01123	3.44763	1.63811	0.712029	0.265798	2.67884	0.00738787	0.0126806	Up
General	Vitvi13g00666	16.6732	3.25283	1.70169	0.148091	11.4909	1.46608e-30	1.42336e-29	Up
General	Vitvi13g00667	31.0914	1.37172	0.455987	0.116463	3.9153	9.02937e-05	0.000197491	Up
General	Vitvi01g01666	2.04518	2.32557	1.21758	0.364333	3.34195	0.000831914	0.00163411	Up
General	Vitvi01g00133	109.242	0.88607	-0.174507	0.074559	-2.34053	0.0192566	0.0308325	Down
General	Vitvi01g00132	62.8412	1.56491	0.64608	0.078119	8.27045	1.33451e-16	6.70867e-16	Up
General	Vitvi01g00137	115.839	1.40812	0.493769	0.0801993	6.15678	7.4239e-10	2.48359e-09	Up
General	Vitvi01g00136	1441.06	0.607653	-0.71868	0.0640273	-11.2246	3.08806e-29	2.8214e-28	Down
General	Vitvi01g00134	1464.18	1.33328	0.414977	0.0959686	4.32408	1.53166e-05	3.63039e-05	Up
General	Vitvi07g02593	562.714	0.84535	-0.242379	0.0384055	-6.31106	2.77136e-10	9.58009e-10	Down
General	Vitvi13g01314	125.611	0.572882	-0.803691	0.0505302	-15.9051	5.83714e-57	1.52945e-55	Down
General	Vitvi05g01389	180.219	1.39046	0.475557	0.0758878	6.26658	3.6906e-10	1.26397e-09	Up
General	Vitvi05g01381	223.95	0.721548	-0.470833	0.0433465	-10.8621	1.7474e-27	1.47737e-26	Down
General	Vitvi15g01177	154.133	27.6188	4.78758	0.201705	23.7355	1.55071e-124	2.53787e-122	Up
General	Vitvi15g01172	1656.56	1.29158	0.369142	0.0356554	10.353	4.05423e-25	3.07963e-24	Up
General	Vitvi08g01478	79.6221	0.0231498	-5.43286	0.570578	-9.52167	1.70418e-21	1.09956e-20	Down
General	Vitvi08g01474	155.535	0.507033	-0.979847	0.0844323	-11.6051	3.8811e-31	3.86256e-30	Down
General	Vitvi08g01475	97.809	0.706613	-0.501009	0.0847647	-5.91059	3.40893e-09	1.08632e-08	Down
General	Vitvi08g01476	13.8024	2.11394	1.07994	0.163642	6.59939	4.12858e-11	1.51433e-10	Up
General	Vitvi08g01477	2.40387	10.9003	3.4463	0.579423	5.94781	2.71756e-09	8.73288e-09	Up
General	Vitvi08g01472	1669.39	0.659074	-0.601487	0.0439403	-13.6887	1.18548e-42	1.91281e-41	Down
General	Vitvi17g00954	518.167	1.96704	0.976025	0.134353	7.26464	3.74034e-13	1.55817e-12	Up
General	Vitvi05g00164	146.477	5.43059	2.44111	0.261099	9.34935	8.8187e-21	5.51229e-20	Up
General	Vitvi05g00166	80.6385	0.748319	-0.418274	0.0940494	-4.44739	8.69202e-06	2.11466e-05	Down
General	Vitvi05g00167	58.5296	0.792746	-0.33507	0.081693	-4.10157	4.10353e-05	9.31721e-05	Down
General	Vitvi05g00161	638.641	0.0261389	-5.25766	0.241758	-21.7476	7.27866e-105	7.65782e-103	Down
General	Vitvi05g00162	0.662981	4.32535	2.11282	0.659121	3.20551	0.00134823	0.00257258	Up
General	Vitvi05g00169	12.5197	1.6552	0.727002	0.163481	4.44701	8.70757e-06	2.11794e-05	Up
General	Vitvi08g01916	262.864	0.918965	-0.121918	0.0445132	-2.73891	0.00616426	0.0107278	Down
General	Vitvi13g00330	2.86811	0.529958	-0.91605	0.3201	-2.86176	0.00421293	0.00752293	Down
General	Vitvi13g00332	461.696	33.0075	5.04472	0.259127	19.4682	2.04523e-84	1.24409e-82	Up
General	Vitvi13g00333	13.6449	1.73043	0.791131	0.148035	5.34423	9.08036e-08	2.6236e-07	Up
General	Vitvi13g00334	3526.39	0.240459	-2.05613	0.347939	-5.90946	3.43224e-09	1.09341e-08	Down
General	Vitvi13g00338	72.2552	3.02728	1.59802	0.101488	15.746	7.31805e-56	1.86533e-54	Up
General	Vitvi13g00339	322.807	0.817839	-0.290112	0.048654	-5.96275	2.48028e-09	7.98904e-09	Down
General	Vitvi14g01139	12.4327	1.43753	0.52359	0.145788	3.59145	0.000328838	0.000678369	Up
General	Vitvi18g00376	1220.02	7.92435	2.98629	0.161279	18.5164	1.52398e-76	7.30837e-75	Up
General	Vitvi18g00375	21.6123	2.67601	1.42008	0.192137	7.39099	1.45744e-13	6.19796e-13	Up
General	Vitvi18g00373	2540.55	0.619235	-0.691441	0.0463652	-14.9129	2.71536e-50	5.75473e-49	Down
General	Vitvi18g00371	3426.5	2.82294	1.4972	0.0991846	15.0951	1.74488e-51	3.87728e-50	Up
General	Vitvi18g00378	4102.65	1.58114	0.660967	0.117038	5.64744	1.62856e-08	4.97298e-08	Up
General	Vitvi12g02578	10.2994	4.0344	2.01235	0.375967	5.35248	8.67584e-08	2.51165e-07	Up
General	Vitvi02g01379	143.176	1.60472	0.682322	0.10905	6.25699	3.92471e-10	1.34015e-09	Up
General	Vitvi02g01378	5.22649	7.59362	2.92479	0.310068	9.43273	3.99536e-21	2.54128e-20	Up
General	Vitvi02g01371	573.063	0.879257	-0.185643	0.0480428	-3.86412	0.000111491	0.000241625	Down
General	Vitvi02g01370	2.96023	0.489053	-1.03194	0.252766	-4.08258	4.45381e-05	0.000100737	Down
General	Vitvi02g01372	4.41463	1.63305	0.707573	0.227362	3.11211	0.00185758	0.00348419	Up
General	Vitvi02g01375	45.5515	2.43213	1.28222	0.196131	6.53756	6.253e-11	2.26973e-10	Up
General	Vitvi02g01374	52.9415	2.57854	1.36655	0.20995	6.50895	7.56769e-11	2.72725e-10	Up
General	Vitvi02g01377	8.07822	2.34663	1.23059	0.27797	4.42706	9.55273e-06	2.31178e-05	Up
General	Vitvi02g01376	5.47743	1.88099	0.91149	0.312441	2.91732	0.00353054	0.00636837	Up
General	Vitvi17g01371	54.5664	0.455351	-1.13495	0.085552	-13.2662	3.63566e-40	5.3058e-39	Down
General	Vitvi12g02331	24.2366	6.65472	2.73438	0.253381	10.7916	3.77293e-27	3.12708e-26	Up
General	Vitvi08g02359	80.9011	21.9136	4.45375	0.245295	18.1567	1.13612e-73	4.92183e-72	Up
General	Vitvi08g02354	67.8582	0.683275	-0.549461	0.0896773	-6.12709	8.95022e-10	2.97825e-09	Down
General	Vitvi08g02357	23.8666	45.3954	5.50448	0.451911	12.1804	3.95171e-34	4.47984e-33	Up
General	Vitvi08g02352	138.314	0.754684	-0.406056	0.0952658	-4.26235	2.02288e-05	4.73966e-05	Down
General	Vitvi08g02353	13.0415	0.802094	-0.318157	0.124516	-2.55514	0.0106145	0.017719	Down
General	Vitvi13g01060	19.51	2.48417	1.31276	0.256865	5.1107	3.20975e-07	8.88314e-07	Up
General	Vitvi14g00775	53.465	0.499416	-1.00168	0.16436	-6.09444	1.09818e-09	3.62794e-09	Down
General	Vitvi14g00772	1663.47	0.521734	-0.938613	0.158356	-5.92724	3.08065e-09	9.8597e-09	Down
General	Vitvi14g00770	146.308	0.712082	-0.489884	0.0581125	-8.42993	3.45879e-17	1.79747e-16	Down
General	Vitvi14g01522	1376.39	0.0984481	-3.34449	0.180476	-18.5315	1.1505e-76	5.55608e-75	Down
General	Vitvi03g00321	97.3691	2.22851	1.15608	0.217531	5.31455	1.06922e-07	3.07208e-07	Up
General	Vitvi03g00322	0.742607	5.39043	2.4304	0.556419	4.36793	1.25428e-05	2.99984e-05	Up
General	Vitvi03g00328	2424.36	0.898835	-0.153871	0.061855	-2.48761	0.0128603	0.0211764	Down
General	Vitvi03g00329	191.463	0.322714	-1.63167	0.149742	-10.8966	1.19685e-27	1.01816e-26	Down
General	Vitvi17g00905	293.023	1.58958	0.668642	0.129102	5.17919	2.22847e-07	6.24789e-07	Up
General	Vitvi17g00903	462.006	0.809758	-0.304437	0.055567	-5.47874	4.28371e-08	1.27173e-07	Down
General	Vitvi18g03053	172.866	0.4593	-1.12249	0.509463	-2.20328	0.0275748	0.0428564	Down
General	Vitvi14g02448	0.541927	0.278983	-1.84175	0.8112	-2.2704	0.0231831	0.036574	Down
General	Vitvi18g03058	2784.93	0.868219	-0.203869	0.0699539	-2.91434	0.00356445	0.00642673	Down
General	Vitvi09g01628	3630.26	1.37662	0.461134	0.0942381	4.89329	9.9164e-07	2.62532e-06	Up
General	Vitvi09g01629	41.2959	0.560384	-0.835511	0.225895	-3.69867	0.00021673	0.000456132	Down
General	Vitvi09g01624	21.4156	0.355673	-1.49138	0.343305	-4.34417	1.39804e-05	3.32706e-05	Down
General	Vitvi09g01621	59.7814	0.450224	-1.15128	0.327157	-3.51906	0.000433074	0.00088106	Down
General	Vitvi03g01635	4.94084	0.101639	-3.29848	0.653489	-5.0475	4.4764e-07	1.2223e-06	Down
General	Vitvi03g01634	45.9139	0.770988	-0.37522	0.110145	-3.40659	0.000657792	0.00130867	Down
General	Vitvi03g01631	27.7395	1.61435	0.690958	0.296213	2.33264	0.0196671	0.0314336	Up
General	Vitvi03g01630	7.69122	0.407544	-1.29497	0.504757	-2.56554	0.0103016	0.0172581	Down
General	Vitvi03g01639	346.73	1.76689	0.821211	0.101882	8.06043	7.60283e-16	3.66818e-15	Up
General	Vitvi03g01638	357.604	0.899729	-0.152438	0.0575329	-2.64958	0.00805909	0.0137424	Down
General	Vitvi03g00584	1.56661	0.38548	-1.37527	0.46651	-2.94801	0.00319829	0.00580461	Down
General	Vitvi03g00586	1084.89	1.37487	0.459299	0.15291	3.00373	0.00266695	0.00488976	Up
General	Vitvi03g00587	655.652	0.722134	-0.469662	0.0655226	-7.16794	7.61325e-13	3.11741e-12	Down
General	Vitvi03g00580	240.656	0.699892	-0.514795	0.193139	-2.66542	0.00768934	0.0131521	Down
General	Vitvi03g00581	853.955	0.654256	-0.612073	0.115633	-5.29323	1.20174e-07	3.43467e-07	Down
General	Vitvi03g00582	375.256	0.139909	-2.83744	0.11866	-23.9124	2.27808e-126	3.94759e-124	Down
General	Vitvi03g00583	524.539	0.632601	-0.660633	0.0429616	-15.3773	2.32501e-53	5.44818e-52	Down
General	Vitvi03g00589	1162.33	0.619819	-0.690082	0.0416586	-16.5652	1.2442e-61	3.72917e-60	Down
General	Vitvi12g02337	18.646	0.0169636	-5.88141	0.62941	-9.34434	9.24675e-21	5.7781e-20	Down
General	Vitvi19g01926	19.2634	93.1082	6.54084	0.512299	12.7676	2.48648e-37	3.23697e-36	Up
General	Vitvi19g00462	447	2.50203	1.3231	0.105991	12.4832	9.22495e-36	1.13096e-34	Up
General	Vitvi19g00463	83.1579	1.1417	0.191179	0.0841609	2.27159	0.0231111	0.0364688	Up
General	Vitvi11g01464	5.82913	0.595107	-0.748778	0.207903	-3.60158	0.000316287	0.00065372	Down
General	Vitvi06g01320	105.748	0.889506	-0.168923	0.0635435	-2.65839	0.00785156	0.0134129	Down
General	Vitvi06g01321	219.748	0.904567	-0.1447	0.0515949	-2.80455	0.00503874	0.00889131	Down
General	Vitvi09g00285	624.661	4.78284	2.25787	0.170341	13.255	4.22242e-40	6.14906e-39	Up
General	Vitvi09g00284	1563.84	0.766737	-0.383195	0.159289	-2.40566	0.0161432	0.0261809	Down
General	Vitvi09g00281	370.235	1.64374	0.716978	0.176273	4.06742	4.75355e-05	0.000107188	Up
General	Vitvi09g00283	737.035	0.50485	-0.986073	0.0878891	-11.2195	3.2706e-29	2.98553e-28	Down
General	Vitvi09g00288	1031.5	0.64323	-0.636592	0.0980267	-6.49407	8.35458e-11	3.00087e-10	Down
General	Vitvi17g00545	73.0358	0.489328	-1.03113	0.155709	-6.62216	3.53992e-11	1.30258e-10	Down
General	Vitvi01g01461	11.4818	1.81858	0.862814	0.163179	5.28752	1.23983e-07	3.54005e-07	Up
General	Vitvi01g01464	4.7638	0.516555	-0.953006	0.351593	-2.71054	0.0067174	0.0116056	Down
General	Vitvi01g00335	359.57	5.91852	2.56524	0.150222	17.0763	2.22775e-65	7.39749e-64	Up
General	Vitvi01g00337	638.888	95.1475	6.57209	0.31081	21.1451	3.06441e-99	2.72376e-97	Up
General	Vitvi01g00338	260.65	0.71772	-0.478508	0.0534799	-8.94742	3.63873e-19	2.10475e-18	Down
General	Vitvi18g01546	54.8854	1.85901	0.894532	0.0751063	11.9102	1.04711e-32	1.10844e-31	Up
General	Vitvi18g01545	27.6002	1.92966	0.948344	0.12183	7.78413	7.01955e-15	3.23464e-14	Up
General	Vitvi12g00198	10119.7	1.30355	0.382448	0.0605099	6.32042	2.60851e-10	9.0358e-10	Up
General	Vitvi18g00638	245.818	2.65588	1.40919	0.0696605	20.2294	5.39285e-91	4.04385e-89	Up
General	Vitvi18g00636	319.45	2.4317	1.28196	0.106232	12.0676	1.56704e-33	1.71791e-32	Up
General	Vitvi12g00193	19.5533	0.630589	-0.665228	0.308154	-2.15875	0.0308694	0.047554	Down
General	Vitvi12g00195	72.1083	2.02327	1.01669	0.334951	3.03534	0.00240263	0.00443431	Up
General	Vitvi10g00360	1925.68	2.08173	1.05778	0.0522411	20.2481	3.6927e-91	2.77909e-89	Up
General	Vitvi10g00361	100.382	1.70904	0.773183	0.17732	4.36038	1.29837e-05	3.10096e-05	Up
General	Vitvi10g00362	6.65454	0.583446	-0.777329	0.29122	-2.66921	0.00760298	0.013012	Down
General	Vitvi10g00364	1.1365	10.847	3.43923	0.898231	3.82889	0.000128722	0.000277335	Up
General	Vitvi10g00366	6.81901	2.44498	1.28982	0.386545	3.33679	0.000847522	0.00166334	Up
General	Vitvi13g00073	545.564	0.786575	-0.346343	0.0572748	-6.04704	1.4753e-09	4.83044e-09	Down
General	Vitvi13g00072	7136.83	0.707872	-0.498439	0.0342752	-14.5423	6.54018e-48	1.25107e-46	Down
General	Vitvi13g00071	139.67	2.16715	1.1158	0.141814	7.86805	3.60215e-15	1.68742e-14	Up
General	Vitvi13g00070	9.89356	0.342081	-1.54759	0.682929	-2.26611	0.0234449	0.0369475	Down
General	Vitvi13g00075	99.8428	6.93458	2.79381	0.211035	13.2386	5.25131e-40	7.60979e-39	Up
General	Vitvi13g00074	833.724	1.43443	0.520479	0.0779616	6.6761	2.4539e-11	9.12895e-11	Up
General	Vitvi17g00596	38.7327	0.856746	-0.223061	0.101488	-2.19791	0.0279556	0.0434091	Down
General	Vitvi17g00590	244.963	1.34579	0.428451	0.0664973	6.44312	1.17039e-10	4.15256e-10	Up
General	Vitvi17g00598	1802.98	4.27761	2.0968	0.175135	11.9725	4.95088e-33	5.31177e-32	Up
General	Vitvi18g02770	67.1258	1.1803	0.239152	0.102455	2.33421	0.0195847	0.0313091	Up
General	Vitvi04g00662	3583	0.776499	-0.364945	0.0652239	-5.59526	2.20288e-08	6.66846e-08	Down
General	Vitvi04g00661	173.453	0.83345	-0.262833	0.0620068	-4.23877	2.24745e-05	5.24617e-05	Down
General	Vitvi04g00664	81.7535	2.37762	1.24952	0.151608	8.24177	1.69684e-16	8.48875e-16	Up
General	Vitvi04g00665	2117.34	2.9226	1.54725	0.0757693	20.4206	1.09784e-92	8.44721e-91	Up
General	Vitvi04g01399	1678.34	0.361924	-1.46624	0.110365	-13.2854	2.8139e-40	4.12406e-39	Down
General	Vitvi04g01398	826.504	0.815678	-0.293928	0.0485325	-6.05632	1.39271e-09	4.56947e-09	Down
General	Vitvi04g01391	37.5045	0.366619	-1.44765	0.203598	-7.11032	1.15774e-12	4.68206e-12	Down
General	Vitvi04g01390	1112.82	2.87135	1.52173	0.120171	12.6631	9.47221e-37	1.20796e-35	Up
General	Vitvi04g01393	70.9287	1.21249	0.277972	0.0880001	3.15877	0.00158438	0.00299821	Up
General	Vitvi04g01392	1.22782	0.211203	-2.2433	0.542751	-4.1332	3.57753e-05	8.1706e-05	Down
General	Vitvi04g01397	332.164	1.29741	0.375631	0.122967	3.05473	0.00225263	0.00417428	Up
General	Vitvi04g01396	1225.17	0.511955	-0.965911	0.0983726	-9.8189	9.33604e-23	6.37268e-22	Down
General	Vitvi10g01280	659.428	0.29149	-1.77848	0.144518	-12.3063	8.38077e-35	9.8026e-34	Down
General	Vitvi14g03069	10.1823	11.8079	3.56169	0.374497	9.51058	1.89599e-21	1.21988e-20	Up
General	Vitvi18g02775	6884.36	0.254659	-1.97336	0.135413	-14.5729	4.17725e-48	8.05791e-47	Down
General	Vitvi12g02334	213.776	2.1054	1.0741	0.117803	9.11774	7.67068e-20	4.56368e-19	Up
General	Vitvi11g00788	25.9839	1.48456	0.570032	0.254543	2.23943	0.0251279	0.039374	Up
General	Vitvi11g00784	7.60106	7.04986	2.8176	0.359595	7.83547	4.6708e-15	2.17664e-14	Up
General	Vitvi17g01311	803.305	1.33293	0.414605	0.069322	5.98086	2.21963e-09	7.17751e-09	Up
General	Vitvi04g01532	4.0539	3.96796	1.9884	0.466022	4.26674	1.9835e-05	4.65269e-05	Up
General	Vitvi01g02225	57.0579	3.12715	1.64485	0.145372	11.3147	1.10965e-29	1.03305e-28	Up
General	Vitvi01g02227	405.041	0.256091	-1.96527	0.104793	-18.7539	1.8006e-78	9.23637e-77	Down
General	Vitvi01g02221	5.42198	10.3271	3.36836	0.439324	7.66715	1.75855e-14	7.87986e-14	Up
General	Vitvi01g02223	3330.64	0.737924	-0.438456	0.0932129	-4.70381	2.55345e-06	6.49418e-06	Down
General	Vitvi11g00255	581.276	5.73818	2.52059	0.153778	16.3911	2.21497e-60	6.38811e-59	Up
General	Vitvi11g00254	2117.33	0.572443	-0.804796	0.0420888	-19.1214	1.67579e-81	9.41594e-80	Down
General	Vitvi11g00257	22.7859	3.16851	1.6638	0.262422	6.34017	2.29506e-10	7.98624e-10	Up
General	Vitvi11g00256	11.1004	29.1561	4.86573	0.463385	10.5004	8.60088e-26	6.71814e-25	Up
General	Vitvi07g01104	5.96348	2.21101	1.14471	0.27911	4.10128	4.10873e-05	9.32799e-05	Up
General	Vitvi07g01103	2.98422	2.06405	1.04548	0.315543	3.31327	0.000922132	0.00180073	Up
General	Vitvi07g01102	191.186	1.25963	0.332999	0.0525399	6.33802	2.32743e-10	8.09751e-10	Up
General	Vitvi06g01865	159.23	1.50946	0.594032	0.158513	3.74754	0.000178579	0.000378894	Up
General	Vitvi12g00430	1517.83	6.59364	2.72107	0.178133	15.2755	1.11301e-52	2.55016e-51	Up
General	Vitvi12g00431	412.09	1.12388	0.168489	0.0594244	2.83535	0.00457757	0.00813182	Up
General	Vitvi12g00437	125.558	0.871633	-0.198208	0.0883229	-2.24413	0.024824	0.0389362	Down
General	Vitvi14g02009	126.967	1.87885	0.909848	0.0807148	11.2724	1.79653e-29	1.65459e-28	Up
General	Vitvi12g00435	32.831	1.47436	0.560091	0.202596	2.76457	0.00569974	0.0099783	Up
General	Vitvi14g02007	1580.05	0.876728	-0.189799	0.0705897	-2.68876	0.00717179	0.0123406	Down
General	Vitvi14g02006	4.67528	1.95677	0.968476	0.232946	4.15751	3.21734e-05	7.38149e-05	Up
General	Vitvi12g00439	2659.91	0.642105	-0.639119	0.0520354	-12.2824	1.1262e-34	1.30836e-33	Down
General	Vitvi14g02002	1535.72	0.846558	-0.240319	0.0399577	-6.01432	1.8064e-09	5.88558e-09	Down
General	Vitvi18g02634	26.2878	1.61904	0.695142	0.136581	5.08959	3.58833e-07	9.87259e-07	Up
General	Vitvi15g00079	183.229	0.877028	-0.189305	0.0490152	-3.86217	0.000112387	0.000243412	Down
General	Vitvi07g00276	1541	0.278939	-1.84198	0.168171	-10.953	6.42612e-28	5.53522e-27	Down
General	Vitvi07g00272	462.171	0.790213	-0.339687	0.0468381	-7.25237	4.09547e-13	1.70028e-12	Down
General	Vitvi07g00278	265.403	5.78401	2.53207	0.237015	10.6832	1.22048e-26	9.8696e-26	Up
General	Vitvi15g00962	5.68784	6.26124	2.64645	0.684649	3.86541	0.000110903	0.000240401	Up
General	Vitvi15g00961	27.8727	6.14512	2.61944	0.774836	3.38064	0.000723175	0.00143239	Up
General	Vitvi15g00960	1054.32	0.313656	-1.67275	0.154651	-10.8163	2.88225e-27	2.41017e-26	Down
General	Vitvi19g00527	140.379	1.07564	0.10519	0.0475111	2.21402	0.0268277	0.0417804	Up
General	Vitvi19g00525	18.0785	19.958	4.3189	0.36959	11.6857	1.50917e-31	1.52927e-30	Up
General	Vitvi15g01555	66.8207	2.12723	1.08897	0.18344	5.93641	2.91334e-09	9.34745e-09	Up
General	Vitvi14g00579	3.98288	0.305719	-1.70972	0.302622	-5.64971	1.60722e-08	4.90926e-08	Down
General	Vitvi14g00570	9.49346	1.37062	0.454827	0.146555	3.10345	0.00191278	0.00357991	Up
General	Vitvi14g00574	74.1947	1.34848	0.431331	0.156589	2.75455	0.00587728	0.0102612	Up
General	Vitvi14g03001	34.5224	1.55213	0.634248	0.0982672	6.45432	1.08705e-10	3.86752e-10	Up
General	Vitvi08g00069	86.1831	1.3266	0.407732	0.146167	2.78949	0.00527916	0.0092925	Up
General	Vitvi14g03006	0.611875	0.174745	-2.51667	0.695701	-3.61746	0.000297504	0.000617	Down
General	Vitvi14g03007	0.93876	0.0848866	-3.55832	0.602557	-5.90536	3.51871e-09	1.11974e-08	Down
General	Vitvi04g00352	1870.5	2.93741	1.55454	0.388605	4.00031	6.32584e-05	0.0001404	Up
General	Vitvi08g00667	251.067	0.60447	-0.726257	0.139148	-5.2193	1.79601e-07	5.06849e-07	Down
General	Vitvi08g00665	1545.62	0.720465	-0.473	0.036108	-13.0996	3.31015e-39	4.65293e-38	Down
General	Vitvi08g00662	870.884	2.70553	1.43591	0.121982	11.7715	5.47448e-32	5.64446e-31	Up
General	Vitvi08g00668	3.26581	0.258506	-1.95173	0.435495	-4.48164	7.4071e-06	1.8121e-05	Down
General	Vitvi07g02258	34.5515	0.863592	-0.211578	0.086901	-2.4347	0.014904	0.0242857	Down
General	Vitvi05g01773	11.2328	1.81039	0.856298	0.191801	4.46452	8.02486e-06	1.95696e-05	Up
General	Vitvi05g01770	3.53687	0.500783	-0.997743	0.237904	-4.19389	2.74206e-05	6.34542e-05	Down
General	Vitvi05g01771	3.14907	3.88007	1.95608	0.566553	3.4526	0.000555209	0.00111382	Up
General	Vitvi05g01776	1.25413	0.343142	-1.54312	0.48691	-3.16921	0.00152852	0.00289702	Down
General	Vitvi05g01777	645.3	0.200534	-2.31808	0.312914	-7.40806	1.28162e-13	5.47509e-13	Down
General	Vitvi05g00825	917.201	1.10184	0.139917	0.0555167	2.52026	0.0117267	0.0194245	Up
General	Vitvi05g00826	144.186	1.24732	0.318835	0.0734352	4.34172	1.41375e-05	3.36173e-05	Up
General	Vitvi05g00821	3.71641	15.995	3.99955	0.767725	5.20961	1.89234e-07	5.32867e-07	Up
General	Vitvi05g00823	234.402	1.92267	0.943111	0.207844	4.5376	5.68994e-06	1.40484e-05	Up
General	Vitvi05g00829	8.74882	3.78633	1.9208	0.310268	6.19077	5.98707e-10	2.01566e-09	Up
General	Vitvi05g00828	950.461	1.31749	0.39779	0.139693	2.84759	0.00440515	0.00784443	Up
General	Vitvi04g01084	198.661	0.227647	-2.13513	0.0995141	-21.4555	4.05465e-102	3.92539e-100	Down
General	Vitvi05g02085	137.497	1.26915	0.34386	0.0785255	4.37897	1.19244e-05	2.85955e-05	Up
General	Vitvi05g02084	11.2854	0.619269	-0.691362	0.1829	-3.78	0.000156826	0.000334841	Down
General	Vitvi05g02086	117.48	1.30776	0.387099	0.0848958	4.5597	5.12269e-06	1.27041e-05	Up
General	Vitvi16g01510	292.3	0.704371	-0.505592	0.0439961	-11.4918	1.45131e-30	1.41101e-29	Down
General	Vitvi02g01511	21.4513	0.589437	-0.76259	0.121793	-6.26138	3.81591e-10	1.30451e-09	Down
General	Vitvi09g00971	12.2198	7.91771	2.98508	0.459719	6.49327	8.39924e-11	3.01586e-10	Up
General	Vitvi05g01197	571.104	0.762342	-0.391489	0.0562529	-6.95945	3.4161e-12	1.34101e-11	Down
General	Vitvi05g01193	289.449	0.70818	-0.497812	0.0576486	-8.63529	5.85769e-18	3.17956e-17	Down
General	Vitvi05g01191	2.01057	0.304765	-1.71423	0.32924	-5.20664	1.92293e-07	5.4104e-07	Down
General	Vitvi18g00530	141.856	4.66577	2.22211	0.188124	11.812	3.38505e-32	3.5272e-31	Up
General	Vitvi08g01209	885.089	0.474188	-1.07647	0.101412	-10.6148	2.54345e-26	2.02974e-25	Down
General	Vitvi08g01206	1001.1	0.131876	-2.92274	0.22757	-12.8432	9.3859e-38	1.24628e-36	Down
General	Vitvi08g01204	375.358	1.52252	0.606458	0.0682499	8.88584	6.34419e-19	3.62996e-18	Up
General	Vitvi08g01203	178.203	7.16889	2.84175	0.168593	16.8557	9.52383e-64	3.00292e-62	Up
General	Vitvi03g00876	1.97144	0.333763	-1.5831	0.327033	-4.84081	1.29314e-06	3.37713e-06	Down
General	Vitvi03g00877	0.526286	0.311508	-1.68266	0.609414	-2.76111	0.00576046	0.0100743	Down
General	Vitvi03g00870	1.92499	0.311741	-1.68158	0.398772	-4.2169	2.47683e-05	5.76268e-05	Down
General	Vitvi03g00871	2.9314	0.364841	-1.45466	0.311568	-4.66884	3.02899e-06	7.65263e-06	Down
General	Vitvi18g01700	3.64617	0.395231	-1.33923	0.325823	-4.11031	3.95126e-05	8.99226e-05	Down
General	Vitvi07g02602	285.77	1.35763	0.441095	0.058959	7.48139	7.35421e-14	3.18194e-13	Up
General	Vitvi02g00743	1088.1	1.10823	0.148253	0.0650823	2.27793	0.0227307	0.0359153	Up
General	Vitvi02g00742	2.09144	0.596157	-0.746235	0.283746	-2.62994	0.00854009	0.0144966	Down
General	Vitvi02g00740	10.6584	0.509202	-0.973691	0.165152	-5.89571	3.73066e-09	1.18536e-08	Down
General	Vitvi02g00747	1.10879	0.384659	-1.37835	0.470569	-2.92911	0.00339939	0.00614739	Down
General	Vitvi02g00744	0.815415	0.33703	-1.56905	0.527219	-2.97609	0.00291953	0.00532539	Down
General	Vitvi13g00275	106.402	52.8024	5.72253	0.513148	11.1518	7.01637e-29	6.31535e-28	Up
General	Vitvi13g00277	440.084	0.622463	-0.68394	0.10225	-6.68891	2.24842e-11	8.3827e-11	Down
General	Vitvi13g00276	36.4076	0.86848	-0.203435	0.0935358	-2.17495	0.029634	0.0457878	Down
General	Vitvi13g00271	562.213	1.81899	0.863141	0.242656	3.55706	0.000375031	0.000768816	Up
General	Vitvi13g00272	171.368	1.08767	0.121241	0.0564979	2.14595	0.0318772	0.0489731	Up
General	Vitvi14g01301	1581.31	1.43235	0.518388	0.091993	5.63508	1.7498e-08	5.32742e-08	Up
General	Vitvi14g01302	8.39183	11.2676	3.49411	0.313093	11.16	6.40045e-29	5.766e-28	Up
General	Vitvi14g01307	11386.8	1.93793	0.954516	0.0757525	12.6005	2.09918e-36	2.64269e-35	Up
General	Vitvi14g01306	320.838	1.24576	0.317027	0.0818258	3.87441	0.000106885	0.00023213	Up
General	Vitvi14g01309	130.546	1.10491	0.143925	0.064831	2.22	0.0264186	0.0411836	Up
General	Vitvi14g01308	1473.08	0.764208	-0.387962	0.0690603	-5.61773	1.93487e-08	5.877e-08	Down
General	Vitvi19g00645	13.7763	0.36155	-1.46773	0.425985	-3.44551	0.00056998	0.0011419	Down
General	Vitvi19g00641	2148.44	0.647112	-0.627913	0.156691	-4.00734	6.14058e-05	0.000136523	Down
General	Vitvi12g02574	0.581684	2.50124	1.32264	0.607079	2.1787	0.0293539	0.0453991	Up
General	Vitvi17g00206	0.563074	0.397846	-1.32972	0.585697	-2.27032	0.0231883	0.0365794	Down
General	Vitvi17g00202	235.833	0.44399	-1.1714	0.165577	-7.07468	1.49794e-12	6.01306e-12	Down
General	Vitvi11g00013	147.92	17.2907	4.11193	0.285513	14.4019	5.03323e-47	9.3002e-46	Up
General	Vitvi11g00012	1630.16	1.22476	0.292501	0.0807162	3.62382	0.000290283	0.000602508	Up
General	Vitvi11g00011	584.628	1.37284	0.457162	0.0604747	7.55957	4.04412e-14	1.77207e-13	Up
General	Vitvi11g00017	9.13774	0.349076	-1.51839	0.191413	-7.9325	2.14777e-15	1.01557e-14	Down
General	Vitvi11g00016	162.071	3.09924	1.63191	0.299963	5.44038	5.31663e-08	1.56598e-07	Up
General	Vitvi11g00014	207.828	6.44131	2.68735	0.293438	9.15817	5.27854e-20	3.16789e-19	Up
General	Vitvi09g01181	866.206	0.27437	-1.86581	0.314734	-5.9282	3.06275e-09	9.80547e-09	Down
General	Vitvi09g01183	39.7842	0.223504	-2.16162	0.325737	-6.6361	3.22099e-11	1.18819e-10	Down
General	Vitvi19g01688	1728.83	1.32171	0.402401	0.0782543	5.14223	2.71503e-07	7.56167e-07	Up
General	Vitvi09g01459	427.693	2.20086	1.13807	0.090481	12.578	2.79156e-36	3.50364e-35	Up
General	Vitvi09g01458	343.61	0.62299	-0.682719	0.0724858	-9.41866	4.5688e-21	2.89887e-20	Down
General	Vitvi09g01457	1592.83	0.744808	-0.425059	0.0469359	-9.05615	1.3513e-19	7.97289e-19	Down
General	Vitvi09g01456	1617.83	1.09492	0.130831	0.0587999	2.22502	0.0260799	0.0407265	Up
General	Vitvi09g01455	33.7818	0.816321	-0.292792	0.110415	-2.65174	0.00800784	0.0136595	Down
General	Vitvi14g00347	346.514	1.40981	0.495499	0.077651	6.3811	1.75816e-10	6.16371e-10	Up
General	Vitvi11g01054	6.8747	0.727759	-0.458468	0.188164	-2.43653	0.0148288	0.0241745	Down
General	Vitvi12g01127	82.7943	2.31064	1.20829	0.16369	7.38161	1.56392e-13	6.63845e-13	Up
General	Vitvi12g01126	8.78921	2.50342	1.3239	0.223317	5.92835	3.05997e-09	9.79808e-09	Up
General	Vitvi12g01125	94.2779	2.49336	1.31809	0.175267	7.52046	5.45819e-14	2.37805e-13	Up
General	Vitvi12g01124	4.33658	2.044	1.03139	0.306347	3.36675	0.0007606	0.00150132	Up
General	Vitvi12g01129	12.978	2.87542	1.52377	0.213587	7.13418	9.73634e-13	3.95378e-12	Up
General	Vitvi12g01128	15.8462	2.2441	1.16613	0.267884	4.35312	1.34213e-05	3.20027e-05	Up
General	Vitvi01g00787	220.283	5.52858	2.46691	0.282704	8.7261	2.63595e-18	1.45961e-17	Up
General	Vitvi01g00789	22.0088	2.56543	1.3592	0.372677	3.64713	0.000265188	0.000552424	Up
General	Vitvi10g01718	168.318	0.676137	-0.564614	0.0660584	-8.54719	1.26122e-17	6.71683e-17	Down
General	Vitvi09g00328	46.8123	2.35264	1.23428	0.11495	10.7375	6.78385e-27	5.57108e-26	Up
General	Vitvi09g00329	7253.3	1.55162	0.633775	0.18183	3.48554	0.000491153	0.000991683	Up
General	Vitvi09g00326	3808.58	0.825131	-0.277304	0.0395643	-7.00896	2.40102e-12	9.51228e-12	Down
General	Vitvi09g00324	41.2112	0.726838	-0.460295	0.193645	-2.377	0.0174542	0.0281541	Down
General	Vitvi09g00322	526.24	1.7502	0.80752	0.0870347	9.27814	1.72461e-20	1.06254e-19	Up
General	Vitvi09g00323	35.3018	3.24069	1.6963	0.221488	7.65866	1.87882e-14	8.39688e-14	Up
General	Vitvi09g00320	3.21504	0.348322	-1.52151	0.34604	-4.39691	1.09802e-05	2.64235e-05	Down
General	Vitvi10g00447	3155.4	0.694762	-0.525409	0.0758047	-6.93108	4.17641e-12	1.63079e-11	Down
General	Vitvi10g00443	0.881435	0.183719	-2.44443	0.542466	-4.50614	6.60161e-06	1.62139e-05	Down
General	Vitvi10g00442	156.411	1.46381	0.549733	0.0708193	7.76247	8.32886e-15	3.8175e-14	Up
General	Vitvi04g01555	54.481	0.790013	-0.340052	0.128529	-2.64573	0.0081516	0.0138886	Down
General	Vitvi06g01454	1.1793	0.470066	-1.08906	0.413383	-2.63452	0.00842572	0.0143156	Down
General	Vitvi17g01373	885.334	0.643275	-0.636493	0.0621389	-10.2431	1.27144e-24	9.42427e-24	Down
General	Vitvi14g00226	3.85971	1.56704	0.648038	0.22557	2.87289	0.00406731	0.00727802	Up
General	Vitvi19g00344	1.78677	11.3806	3.5085	0.466867	7.515	5.69124e-14	2.47645e-13	Up
General	Vitvi06g00673	2.67345	2.12342	1.08639	0.389482	2.78933	0.00528173	0.00929622	Up
General	Vitvi06g00672	30.4123	2.49042	1.31639	0.184014	7.15375	8.44411e-13	3.44463e-12	Up
General	Vitvi06g00671	3195.09	0.586188	-0.770564	0.0819979	-9.39736	5.59509e-21	3.53915e-20	Down
General	Vitvi06g00676	332.152	0.846719	-0.240045	0.0624731	-3.84237	0.000121852	0.000263111	Down
General	Vitvi06g00675	43.4592	1.86589	0.899861	0.149336	6.02575	1.68327e-09	5.49735e-09	Up
General	Vitvi06g00674	12.0083	4.53808	2.18208	0.195983	11.134	8.56709e-29	7.67762e-28	Up
General	Vitvi06g01458	802.094	1.10978	0.150272	0.051266	2.93122	0.00337635	0.00610948	Up
General	Vitvi06g00581	1665.96	0.889415	-0.169071	0.0365191	-4.62966	3.66262e-06	9.18147e-06	Down
General	Vitvi06g00580	636.281	0.904834	-0.144275	0.0457045	-3.15669	0.00159573	0.0030183	Down
General	Vitvi06g00583	1849.55	0.62978	-0.667079	0.124128	-5.37413	7.69554e-08	2.23633e-07	Down
General	Vitvi06g00585	380.21	1.40001	0.485438	0.0485878	9.99095	1.66978e-23	1.17839e-22	Up
General	Vitvi04g02075	998.544	1.27259	0.347763	0.060215	5.77536	7.6791e-09	2.39417e-08	Up
General	Vitvi04g02074	2.20329	0.397206	-1.33204	0.300291	-4.43584	9.17138e-06	2.22576e-05	Down
General	Vitvi04g02070	4.60716	0.424698	-1.23549	0.264777	-4.66615	3.06893e-06	7.74878e-06	Down
General	Vitvi04g02073	38.9071	0.601262	-0.733933	0.0827428	-8.87006	7.31097e-19	4.16924e-18	Down
General	Vitvi04g02072	51.1042	0.564042	-0.826126	0.0927832	-8.90383	5.39515e-19	3.09726e-18	Down
General	Vitvi12g01952	2258.57	1.12236	0.166535	0.0440023	3.78468	0.000153909	0.00032875	Up
General	Vitvi12g01950	283.092	2.0439	1.03133	0.0869522	11.8609	1.8902e-32	1.98562e-31	Up
General	Vitvi12g01954	909.88	0.913866	-0.129945	0.048566	-2.67563	0.00745882	0.0127928	Down
General	Vitvi12g01955	493.909	1.18695	0.247257	0.0648041	3.81546	0.000135929	0.000292131	Up
General	Vitvi12g01959	9.90173	0.363631	-1.45945	0.412805	-3.53546	0.000407073	0.000830373	Down
General	Vitvi04g00619	1375.65	0.556792	-0.844789	0.0389863	-21.6689	4.03485e-104	4.11894e-102	Down
General	Vitvi17g00031	263.439	0.633846	-0.657797	0.133548	-4.92555	8.41221e-07	2.2383e-06	Down
General	Vitvi04g00610	681.808	1.57931	0.659293	0.0731071	9.01819	1.91231e-19	1.12091e-18	Up
General	Vitvi04g00617	606.854	0.781943	-0.354865	0.0459337	-7.72559	1.11336e-14	5.05138e-14	Down
General	Vitvi18g00544	25.8791	2.05113	1.03642	0.152369	6.80203	1.03152e-11	3.93832e-11	Up
General	Vitvi17g00035	10.3143	0.0653021	-3.93673	0.304452	-12.9305	3.02677e-38	4.09548e-37	Down
General	Vitvi04g00614	497.272	0.80846	-0.306751	0.0525684	-5.83527	5.37049e-09	1.69128e-08	Down
General	Vitvi18g00546	18244.4	0.815548	-0.294158	0.0414758	-7.09227	1.31935e-12	5.31995e-12	Down
General	Vitvi07g01317	95.551	1.39016	0.47525	0.0790603	6.01124	1.84112e-09	5.9949e-09	Up
General	Vitvi07g01312	135.802	11.9027	3.57322	0.212633	16.8046	2.25818e-63	7.05546e-62	Up
General	Vitvi07g01313	771.71	0.548876	-0.865447	0.0621211	-13.9316	4.07033e-44	6.89115e-43	Down
General	Vitvi18g00540	178.931	1.16674	0.222483	0.0744081	2.99004	0.00278939	0.00510065	Up
General	Vitvi15g01244	155.385	0.849392	-0.235497	0.0677586	-3.47554	0.00050983	0.00102809	Down
General	Vitvi14g01543	6.09533	0.46508	-1.10445	0.20021	-5.51646	3.45891e-08	1.03386e-07	Down
General	Vitvi14g01541	27.4579	3.86688	1.95117	0.107875	18.0873	4.01605e-73	1.7146e-71	Up
General	Vitvi14g01540	117.66	12.501	3.64397	0.167818	21.7138	1.51976e-104	1.57482e-102	Up
General	Vitvi14g01547	454.886	0.878978	-0.186101	0.0533281	-3.48973	0.000483514	0.000977435	Down
General	Vitvi14g01546	2945.47	1.16467	0.219926	0.0504739	4.35721	1.31728e-05	3.14358e-05	Up
General	Vitvi14g01545	1054.46	0.542366	-0.882661	0.0395346	-22.3263	2.05314e-110	2.44727e-108	Down
General	Vitvi14g01544	278.541	1.19173	0.253055	0.0478353	5.29013	1.22227e-07	3.49044e-07	Up
General	Vitvi14g01548	271.748	1.65764	0.729134	0.0705406	10.3364	4.82461e-25	3.65229e-24	Up
General	Vitvi19g00488	398.832	0.81999	-0.286321	0.0492869	-5.80927	6.27464e-09	1.9679e-08	Down
General	Vitvi19g00489	672.213	1.40434	0.489895	0.036185	13.5386	9.24774e-42	1.43814e-40	Up
General	Vitvi19g00480	327.866	0.731744	-0.450589	0.0578623	-7.78727	6.84747e-15	3.15605e-14	Down
General	Vitvi19g00481	86.2777	0.833429	-0.262868	0.09157	-2.87068	0.00409587	0.00732595	Down
General	Vitvi19g00482	100.487	0.817939	-0.289935	0.0944789	-3.06877	0.00214939	0.00399446	Down
General	Vitvi19g00484	122.294	0.557647	-0.842577	0.340731	-2.47285	0.0134041	0.0220068	Down
General	Vitvi19g00485	755.785	1.12553	0.170609	0.0535391	3.18661	0.00143949	0.00273734	Up
General	Vitvi05g00257	588.824	0.88313	-0.179302	0.0556806	-3.22019	0.00128108	0.00245057	Down
General	Vitvi05g00254	336.151	0.895334	-0.159502	0.0717302	-2.22363	0.0261731	0.0408534	Down
General	Vitvi05g00252	515.173	0.835789	-0.25879	0.0328891	-7.86856	3.58757e-15	1.68135e-14	Down
General	Vitvi05g00250	2218.81	1.162	0.216614	0.0670643	3.22995	0.00123812	0.00237523	Up
General	Vitvi05g00251	298.082	0.818789	-0.288437	0.0850483	-3.39145	0.000695246	0.00137972	Down
General	Vitvi14g01891	4.82741	0.261307	-1.93618	0.799316	-2.4223	0.0154226	0.0250911	Down
General	Vitvi14g01892	167.704	0.0338267	-4.88569	0.293167	-16.6652	2.34555e-62	7.18687e-61	Down
General	Vitvi05g00259	279.015	1.96326	0.97325	0.0622036	15.6462	3.52706e-55	8.784e-54	Up
General	Vitvi17g00002	721.866	0.603967	-0.727459	0.121247	-5.99983	1.97519e-09	6.41321e-09	Down
General	Vitvi05g00788	121.4	1.34954	0.432472	0.088749	4.87298	1.09928e-06	2.89579e-06	Up
General	Vitvi05g00789	63.2082	0.147167	-2.76447	0.3197	-8.64707	5.28392e-18	2.87492e-17	Down
General	Vitvi05g00784	222.267	3.08861	1.62696	0.157617	10.3222	5.59366e-25	4.21744e-24	Up
General	Vitvi05g00785	871.415	0.402551	-1.31275	0.137704	-9.53314	1.52597e-21	9.87974e-21	Down
General	Vitvi05g00787	12.1725	4.00675	2.00243	0.271794	7.36747	1.73896e-13	7.3663e-13	Up
General	Vitvi05g00783	36.8818	0.600433	-0.735924	0.0968877	-7.59563	3.06288e-14	1.35216e-13	Down
General	Vitvi16g01711	13.5661	0.556871	-0.844584	0.135314	-6.24166	4.32951e-10	1.47325e-09	Down
General	Vitvi16g01712	5.09839	0.43787	-1.19142	0.243297	-4.897	9.73097e-07	2.57755e-06	Down
General	Vitvi16g01714	93.8236	0.664261	-0.590177	0.0560367	-10.532	6.15271e-26	4.83702e-25	Down
General	Vitvi16g01715	193.326	0.835023	-0.260112	0.0422739	-6.15303	7.60187e-10	2.5423e-09	Down
General	Vitvi16g00046	444.865	0.488018	-1.03499	0.0574397	-18.0188	1.38762e-72	5.78062e-71	Down
General	Vitvi16g00045	60.8908	1.16041	0.214631	0.0808006	2.65631	0.00790014	0.0134893	Up
General	Vitvi16g00044	217.256	1.8474	0.885499	0.0996656	8.8847	6.40918e-19	3.66511e-18	Up
General	Vitvi16g00048	679.644	0.711883	-0.490287	0.0750305	-6.53451	6.3819e-11	2.31366e-10	Down
General	Vitvi19g00122	169.756	2.01442	1.01036	0.12274	8.23175	1.84493e-16	9.2206e-16	Up
General	Vitvi04g00343	143.628	0.782441	-0.353946	0.0900948	-3.9286	8.5442e-05	0.000187356	Down
General	Vitvi04g00342	2141.67	6.21198	2.63505	0.23086	11.4141	3.55763e-30	3.38541e-29	Up
General	Vitvi19g02248	56.5675	0.776243	-0.36542	0.0716904	-5.0972	3.44719e-07	9.50201e-07	Down
General	Vitvi14g00107	3468.46	0.780182	-0.358117	0.0394874	-9.06915	1.1995e-19	7.09145e-19	Down
General	Vitvi17g00313	631.38	0.809019	-0.305755	0.138948	-2.20051	0.027771	0.0431418	Down
General	Vitvi08g01905	73.6307	2.43251	1.28245	0.123168	10.4121	2.18277e-25	1.67265e-24	Up
General	Vitvi08g01900	824.956	1.54389	0.626573	0.0737111	8.50039	1.88961e-17	9.96562e-17	Up
General	Vitvi08g01902	42.6568	5.23788	2.38898	0.177464	13.4618	2.6261e-41	4.0143e-40	Up
General	Vitvi05g02123	1.2195	0.366129	-1.44957	0.665106	-2.17946	0.0292974	0.0453253	Down
General	Vitvi09g00848	6.13925	6.13942	2.6181	0.663607	3.94526	7.97133e-05	0.000175167	Up
General	Vitvi17g00430	41.9669	0.860661	-0.216482	0.0933008	-2.32026	0.0203267	0.0324099	Down
General	Vitvi18g01118	91.154	1.74703	0.804901	0.106637	7.54807	4.4176e-14	1.93285e-13	Up
General	Vitvi18g01119	4206.11	0.451321	-1.14777	0.0966337	-11.8776	1.54798e-32	1.63195e-31	Down
General	Vitvi18g01110	4.50376	1.64753	0.720303	0.269046	2.67725	0.00742292	0.0127355	Up
General	Vitvi18g01113	131.538	1.15477	0.207612	0.0547939	3.78896	0.000151281	0.000323337	Up
General	Vitvi18g01114	503.485	2.04559	1.03252	0.094452	10.9317	8.13215e-28	6.97559e-27	Up
General	Vitvi18g01115	1580.83	1.94048	0.956416	0.0957205	9.99176	1.65618e-23	1.16999e-22	Up
General	Vitvi18g01116	6.44255	1.64194	0.715403	0.217892	3.28329	0.00102603	0.00199132	Up
General	Vitvi08g01019	11.2159	1.7722	0.825538	0.317067	2.60367	0.00922303	0.0155764	Up
General	Vitvi08g01015	5.82532	11.4121	3.51249	0.331318	10.6016	2.93015e-26	2.33202e-25	Up
General	Vitvi08g01012	67.7196	1.54544	0.628018	0.171812	3.65526	0.000256919	0.000535901	Up
General	Vitvi18g00866	121.258	4.55695	2.18807	0.10965	19.955	1.35749e-88	9.7536e-87	Up
General	Vitvi18g00863	521.724	1.5408	0.623678	0.10987	5.67651	1.37474e-08	4.2204e-08	Up
General	Vitvi18g00860	407.999	5.35942	2.42208	0.378433	6.40028	1.55096e-10	5.45962e-10	Up
General	Vitvi18g00869	0.663608	4.84933	2.27778	0.570771	3.99072	6.58737e-05	0.000145937	Up
General	Vitvi18g00868	618.282	0.815085	-0.294978	0.0565744	-5.21398	1.84829e-07	5.20962e-07	Down
General	Vitvi14g00144	920.534	0.823572	-0.280034	0.0536829	-5.21645	1.82387e-07	5.14643e-07	Down
General	Vitvi13g00752	1.64771	0.452595	-1.14371	0.442299	-2.58582	0.00971476	0.0163493	Down
General	Vitvi13g00750	2.54462	0.392573	-1.34897	0.315957	-4.26947	1.95939e-05	4.59741e-05	Down
General	Vitvi13g00751	131.094	0.759239	-0.397373	0.0637263	-6.23562	4.49986e-10	1.5292e-09	Down
General	Vitvi13g00759	369.428	1.21059	0.275715	0.0812316	3.39418	0.000688333	0.00136719	Up
General	Vitvi18g00248	1.6283	0.156	-2.68039	0.475038	-5.64247	1.6763e-08	5.11497e-08	Down
General	Vitvi18g00243	479.698	0.649601	-0.622374	0.0486379	-12.7961	1.72444e-37	2.26495e-36	Down
General	Vitvi18g00247	1116.85	0.623448	-0.681659	0.0512083	-13.3115	1.98487e-40	2.93194e-39	Down
General	Vitvi18g00245	31.9362	3.30908	1.72643	0.295714	5.83818	5.27747e-09	1.66274e-08	Up
General	Vitvi18g00244	308.497	1.24455	0.315624	0.102804	3.07014	0.00213956	0.00397799	Up
General	Vitvi08g02018	1.8933	3.23414	1.69338	0.679714	2.49132	0.012727	0.0209687	Up
General	Vitvi14g00149	17.1512	4.7187	2.23839	0.334807	6.68561	2.29973e-11	8.57087e-11	Up
General	Vitvi17g00439	19.7107	0.425875	-1.2315	0.201732	-6.10461	1.03055e-09	3.41327e-09	Down
General	Vitvi09g01239	203.33	0.293291	-1.76959	0.117507	-15.0595	2.99099e-51	6.58943e-50	Down
General	Vitvi09g01238	145.941	1.35852	0.442041	0.0710481	6.22171	4.91775e-10	1.66599e-09	Up
General	Vitvi09g01236	563.48	2.52592	1.33681	0.110754	12.0701	1.51989e-33	1.66711e-32	Up
General	Vitvi09g01231	68.0384	1.21141	0.276693	0.106005	2.61019	0.00904913	0.0153015	Up
General	Vitvi05g01552	10.4924	0.681668	-0.552858	0.142095	-3.89075	9.99348e-05	0.000217586	Down
General	Vitvi05g01553	62.796	0.720446	-0.473038	0.107178	-4.41359	1.01671e-05	2.45211e-05	Down
General	Vitvi05g01550	242.702	1.71869	0.781306	0.195887	3.98855	6.64779e-05	0.000147235	Up
General	Vitvi09g00590	651.648	2.46196	1.29981	0.274113	4.74188	2.11746e-06	5.4295e-06	Up
General	Vitvi05g01551	27.2014	0.724774	-0.464396	0.0900776	-5.15551	2.52937e-07	7.0608e-07	Down
General	Vitvi13g01405	4.60047	2.16041	1.1113	0.270595	4.10689	4.01016e-05	9.12229e-05	Up
General	Vitvi13g01404	123.968	2.3956	1.26039	0.129937	9.70002	3.01426e-22	2.00831e-21	Up
General	Vitvi13g01406	7.11247	2.71354	1.44017	0.266607	5.40187	6.59515e-08	1.92769e-07	Up
General	Vitvi13g01403	8.34507	0.704163	-0.506019	0.222067	-2.27867	0.0226866	0.0358511	Down
General	Vitvi13g01402	119.798	1.62117	0.697039	0.169467	4.11312	3.90352e-05	8.88754e-05	Up
General	Vitvi10g00052	2844.43	1.77892	0.831	0.126324	6.57833	4.75769e-11	1.73951e-10	Up
General	Vitvi10g00050	176.185	1.32075	0.401353	0.0942011	4.2606	2.03882e-05	4.77484e-05	Up
General	Vitvi10g00057	605.6	0.830911	-0.267234	0.0526338	-5.07722	3.82991e-07	1.05022e-06	Down
General	Vitvi10g00054	421.757	1.19985	0.262858	0.0511917	5.13478	2.82467e-07	7.85219e-07	Up
General	Vitvi10g00055	247.201	0.585556	-0.772122	0.0827854	-9.32679	1.09127e-20	6.79646e-20	Down
General	Vitvi02g01281	86.6357	0.0209716	-5.57542	0.390869	-14.2641	3.66058e-46	6.58681e-45	Down
General	Vitvi17g00572	1.19658	0.480079	-1.05865	0.430759	-2.45765	0.013985	0.0228913	Down
General	Vitvi03g01120	17.4612	1.51118	0.595672	0.119699	4.97642	6.47727e-07	1.74279e-06	Up
General	Vitvi09g00549	121.925	0.889773	-0.16849	0.0691675	-2.43597	0.0148518	0.0242102	Down
General	Vitvi09g00546	2.2755	2.89917	1.53564	0.335876	4.57205	4.82968e-06	1.2002e-05	Up
General	Vitvi09g00540	17.6739	2.30291	1.20346	0.212188	5.67166	1.41424e-08	4.33716e-08	Up
General	Vitvi17g00570	602.965	1.12753	0.173167	0.0354908	4.87919	1.0652e-06	2.81249e-06	Up
General	Vitvi18g02836	717.805	1.80215	0.849721	0.240666	3.5307	0.000414457	0.000844768	Up
General	Vitvi18g02834	1.64226	3.63553	1.86216	0.524948	3.54733	0.000389153	0.00079634	Up
General	Vitvi18g02832	1190.46	0.703606	-0.507161	0.0480292	-10.5594	4.59466e-26	3.62874e-25	Down
General	Vitvi18g02833	0.779887	4.27393	2.09556	0.521518	4.0182	5.86452e-05	0.000130738	Up
General	Vitvi18g02831	9.23727	0.632795	-0.660191	0.163726	-4.03229	5.52355e-05	0.000123457	Down
General	Vitvi17g00576	1.38778	3.4964	1.80587	0.462824	3.90186	9.5457e-05	0.000208364	Up
General	Vitvi11g01154	3.00433	0.297158	-1.7507	0.330136	-5.30296	1.13941e-07	3.26376e-07	Down
General	Vitvi11g01151	21.7919	0.64449	-0.63377	0.160766	-3.94219	8.07409e-05	0.000177387	Down
General	Vitvi11g01153	8.51864	0.517615	-0.950048	0.370598	-2.56355	0.0103606	0.0173443	Down
General	Vitvi04g00901	51.1738	2.00954	1.00686	0.110223	9.13475	6.55581e-20	3.9162e-19	Up
General	Vitvi04g00906	25.861	0.636251	-0.652333	0.131938	-4.94424	7.64406e-07	2.04155e-06	Down
General	Vitvi04g00905	14.8734	0.809313	-0.30523	0.140287	-2.17576	0.0295732	0.0457074	Down
General	Vitvi03g00294	4866.96	1.90826	0.932261	0.0416699	22.3725	7.28854e-111	8.89331e-109	Up
General	Vitvi03g00295	648.578	1.83182	0.873278	0.0769242	11.3524	7.21187e-30	6.77522e-29	Up
General	Vitvi03g00296	538.6	1.33896	0.421109	0.0936744	4.49546	6.94203e-06	1.70236e-05	Up
General	Vitvi03g00297	991.769	0.846585	-0.240274	0.0771717	-3.11349	0.00184888	0.00346913	Down
General	Vitvi03g00291	28.1903	0.223358	-2.16257	0.174864	-12.3672	3.93349e-35	4.66163e-34	Down
General	Vitvi03g00293	476.102	0.613296	-0.705344	0.0487378	-14.4722	1.8151e-47	3.42757e-46	Down
General	Vitvi03g00298	1074.98	0.290061	-1.78557	0.185075	-9.64781	5.0218e-22	3.31693e-21	Down
General	Vitvi01g01378	90.9186	0.876619	-0.189978	0.0786464	-2.4156	0.0157095	0.0255377	Down
General	Vitvi01g01372	4.29874	0.51804	-0.948866	0.212804	-4.45887	8.23919e-06	2.00757e-05	Down
General	Vitvi01g01373	3.10206	0.579359	-0.787472	0.258036	-3.05178	0.00227485	0.00421282	Down
General	Vitvi01g01377	32.7785	0.73646	-0.441321	0.137633	-3.2065	0.00134362	0.00256497	Down
General	Vitvi01g01374	8.74681	0.581261	-0.782742	0.145125	-5.39358	6.90657e-08	2.01729e-07	Down
General	Vitvi12g02197	15.7225	0.263275	-1.92536	0.402793	-4.78001	1.75286e-06	4.5233e-06	Down
General	Vitvi12g02198	1.3771	3.45076	1.78691	0.537123	3.32682	0.00087843	0.0017204	Up
General	Vitvi18g01872	58.394	0.655052	-0.610318	0.147438	-4.1395	3.48063e-05	7.95721e-05	Down
General	Vitvi06g01706	4.39678	4.15613	2.05524	0.369607	5.56061	2.68839e-08	8.09068e-08	Up
General	Vitvi06g01707	0.574901	4.10336	2.03681	0.50135	4.06265	4.85191e-05	0.000109238	Up
General	Vitvi06g01700	5319.18	0.643063	-0.636969	0.0502203	-12.6835	7.30182e-37	9.36968e-36	Down
General	Vitvi06g01701	2.08617	0.0468727	-4.41511	0.799135	-5.52486	3.29748e-08	9.86614e-08	Down
General	Vitvi06g01702	4.31374	0.0581895	-4.1031	0.574322	-7.14425	9.04906e-13	3.68339e-12	Down
General	Vitvi01g01596	12.2384	0.161543	-2.63001	0.26068	-10.089	6.17836e-24	4.45002e-23	Down
General	Vitvi01g01591	1.35377	0.417627	-1.25971	0.401983	-3.13375	0.00172589	0.00324988	Down
General	Vitvi12g01080	33.8523	2.32684	1.21837	0.186904	6.5187	7.09211e-11	2.56303e-10	Up
General	Vitvi12g01081	13.5725	3.72243	1.89624	0.200231	9.47029	2.79063e-21	1.7816e-20	Up
General	Vitvi12g01082	4.99575	2.68984	1.42752	0.294235	4.85164	1.22446e-06	3.20834e-06	Up
General	Vitvi12g01083	15.4213	2.97479	1.57279	0.204428	7.69359	1.43067e-14	6.4513e-14	Up
General	Vitvi01g00425	616.95	0.736093	-0.44204	0.137317	-3.21912	0.00128585	0.00245856	Down
General	Vitvi01g00427	1.738	2.27819	1.18789	0.396983	2.99228	0.00276898	0.00506692	Up
General	Vitvi01g00421	380.248	0.372978	-1.42284	0.136135	-10.4516	1.44014e-25	1.11267e-24	Down
General	Vitvi01g00423	26.7317	89.301	6.4806	0.437872	14.8002	1.45992e-49	3.00449e-48	Up
General	Vitvi01g00428	238.425	1.37756	0.462111	0.113638	4.06652	4.77213e-05	0.000107548	Up
General	Vitvi01g00658	8.95062	3.81037	1.92993	0.246398	7.83257	4.77994e-15	2.2265e-14	Up
General	Vitvi14g00923	2.03807	0.34848	-1.52085	0.450479	-3.37608	0.000735264	0.00145493	Down
General	Vitvi14g00920	182.925	3.41636	1.77246	0.229272	7.73083	1.06851e-14	4.85969e-14	Up
General	Vitvi14g00925	18.26	115.739	6.85473	0.453768	15.1062	1.47301e-51	3.28378e-50	Up
General	Vitvi05g01304	365.945	0.435382	-1.19965	0.056576	-21.2042	8.74265e-100	7.94195e-98	Down
General	Vitvi07g01531	81.9501	0.698344	-0.517991	0.0738776	-7.01148	2.35817e-12	9.35329e-12	Down
General	Vitvi12g00029	1139.3	0.67964	-0.557158	0.0715392	-7.78815	6.79988e-15	3.13552e-14	Down
General	Vitvi12g00025	19.6575	0.478896	-1.06222	0.14857	-7.14962	8.702e-13	3.54773e-12	Down
General	Vitvi12g00024	55.0787	0.702269	-0.509904	0.122134	-4.17496	2.98038e-05	6.86763e-05	Down
General	Vitvi12g00027	218.707	0.900365	-0.151418	0.0588672	-2.57219	0.0101057	0.0169533	Down
General	Vitvi12g00026	10.5628	0.313151	-1.67507	0.204165	-8.20447	2.31603e-16	1.15137e-15	Down
General	Vitvi04g00173	991.725	2.79939	1.48511	0.0779946	19.0413	7.7632e-81	4.24628e-79	Up
General	Vitvi04g00171	2.12038	7.62745	2.9312	0.553236	5.29829	1.16895e-07	3.34373e-07	Up
General	Vitvi04g00176	543.386	0.898234	-0.154836	0.0467937	-3.30892	0.000936582	0.00182666	Down
General	Vitvi04g00175	367.372	0.476031	-1.07087	0.0970765	-11.0312	2.70108e-28	2.36413e-27	Down
General	Vitvi04g00179	14.876	1.4193	0.505179	0.19586	2.57929	0.00990045	0.016636	Up
General	Vitvi15g01469	482.086	0.789485	-0.341016	0.0625595	-5.45106	5.00704e-08	1.47859e-07	Down
General	Vitvi15g01468	380.024	0.639851	-0.644193	0.0825828	-7.80057	6.16265e-15	2.85061e-14	Down
General	Vitvi15g01463	4.23805	1.80178	0.849426	0.363025	2.33986	0.0192911	0.0308804	Up
General	Vitvi14g02535	4.02195	2.03563	1.02548	0.250443	4.09464	4.22816e-05	9.58541e-05	Up
General	Vitvi14g02534	150.756	1.59979	0.677881	0.0813213	8.33583	7.69542e-17	3.92014e-16	Up
General	Vitvi14g02530	26.44	2.67948	1.42195	0.56367	2.52267	0.0116468	0.0193062	Up
General	Vitvi04g01229	86.6594	0.614512	-0.702488	0.0608572	-11.5432	7.98948e-31	7.86026e-30	Down
General	Vitvi04g01225	189.092	1.2169	0.283209	0.0735817	3.8489	0.00011865	0.000256518	Up
General	Vitvi06g00422	825.919	0.71197	-0.490111	0.0764428	-6.41147	1.44121e-10	5.08456e-10	Down
General	Vitvi06g00423	194.336	2.29954	1.20134	0.10555	11.3818	5.15451e-30	4.87798e-29	Up
General	Vitvi06g00420	411.534	0.833976	-0.261922	0.0554528	-4.72332	2.32022e-06	5.9229e-06	Down
General	Vitvi06g00421	0.861444	0.320868	-1.63995	0.521669	-3.14366	0.00166848	0.0031461	Down
General	Vitvi06g00426	1108.07	0.850961	-0.232835	0.0648964	-3.5878	0.000333483	0.000687332	Down
General	Vitvi06g00424	4644.94	1.1415	0.19093	0.0416073	4.58886	4.4568e-06	1.10995e-05	Up
General	Vitvi06g00425	127.316	0.800585	-0.320874	0.0512848	-6.2567	3.93198e-10	1.34219e-09	Down
General	Vitvi15g00413	0.517275	2.56362	1.35818	0.602827	2.25303	0.0242575	0.0381319	Up
General	Vitvi15g00410	239.529	1.22417	0.2918	0.0452632	6.44673	1.14292e-10	4.05999e-10	Up
General	Vitvi15g00419	35.5742	0.429065	-1.22073	0.149019	-8.19179	2.5737e-16	1.27486e-15	Down
General	Vitvi07g01299	11.0751	4.59415	2.1998	0.170242	12.9216	3.40061e-38	4.58627e-37	Up
General	Vitvi07g01292	1.64097	2.73896	1.45363	0.433784	3.35104	0.00080509	0.00158429	Up
General	Vitvi07g01291	34.8393	2.77747	1.47377	0.147554	9.98803	1.71967e-23	1.21194e-22	Up
General	Vitvi07g01290	66.6244	3.07349	1.61988	0.12054	13.4385	3.5957e-41	5.47209e-40	Up
General	Vitvi07g01297	195.36	0.777161	-0.363715	0.0460226	-7.90295	2.7237e-15	1.28202e-14	Down
General	Vitvi07g01296	5.97648	0.563346	-0.827906	0.208652	-3.96789	7.25124e-05	0.000160026	Down
General	Vitvi07g01295	4.91799	0.409306	-1.28875	0.339398	-3.79715	0.000146369	0.000313293	Down
General	Vitvi07g01294	401.817	0.750637	-0.413813	0.0507188	-8.15896	3.3792e-16	1.66029e-15	Down
General	Vitvi14g00269	24.0662	0.378502	-1.40163	0.265446	-5.28028	1.28988e-07	3.67892e-07	Down
General	Vitvi14g00268	92.801	0.741448	-0.431584	0.0915283	-4.7153	2.41354e-06	6.15276e-06	Down
General	Vitvi14g00265	767.824	1.61951	0.69556	0.0568911	12.2262	2.25342e-34	2.58586e-33	Up
General	Vitvi14g00266	260.798	1.61196	0.688817	0.0738012	9.33342	1.0251e-20	6.39398e-20	Up
General	Vitvi18g00272	3227.81	1.84252	0.881683	0.13062	6.75	1.47842e-11	5.58054e-11	Up
General	Vitvi18g00273	10.9448	0.00828221	-6.91577	0.671656	-10.2966	7.29973e-25	5.47573e-24	Down
General	Vitvi14g00489	678.795	3.00801	1.58881	0.135425	11.7321	8.73152e-32	8.91791e-31	Up
General	Vitvi14g00488	1.01823	6.34078	2.66466	0.624302	4.26822	1.97039e-05	4.62245e-05	Up
General	Vitvi14g00485	1907.7	0.0100741	-6.6332	0.564484	-11.7509	6.98655e-32	7.17121e-31	Down
General	Vitvi14g00484	1903.58	2.08579	1.06059	0.069216	15.323	5.37088e-53	1.24302e-51	Up
General	Vitvi14g00487	10444.7	0.00463367	-7.75363	0.357527	-21.6869	2.73007e-104	2.80083e-102	Down
General	Vitvi14g00483	131.354	2.30647	1.20569	0.322957	3.73329	0.000188998	0.000400259	Up
General	Vitvi05g00420	540.58	1.875	0.906891	0.0818264	11.0831	1.51514e-28	1.34613e-27	Up
General	Vitvi05g00423	1229.92	0.828004	-0.272291	0.116123	-2.34486	0.0190343	0.0305026	Down
General	Vitvi05g00422	236.708	1.13241	0.179398	0.0490295	3.65897	0.000253227	0.000528522	Up
General	Vitvi05g00425	540.373	1.22005	0.286941	0.0458697	6.25558	3.96048e-10	1.35102e-09	Up
General	Vitvi05g00424	16.8716	1.58677	0.666095	0.174787	3.81089	0.000138466	0.000297355	Up
General	Vitvi05g00426	8067.27	9.55131	3.2557	0.189534	17.1774	3.92063e-66	1.32537e-64	Up
General	Vitvi05g00429	142.25	1.69863	0.764369	0.0806676	9.47555	2.65365e-21	1.69625e-20	Up
General	Vitvi17g00989	113.12	1.16529	0.220695	0.0502962	4.38789	1.14454e-05	2.75043e-05	Up
General	Vitvi19g00141	9.39566	20.9427	4.38837	0.48609	9.0279	1.75002e-19	1.02695e-18	Up
General	Vitvi19g00140	18.5023	0.724761	-0.464423	0.134932	-3.44191	0.000577626	0.0011562	Down
General	Vitvi19g00143	2052.92	0.81268	-0.29924	0.121816	-2.45649	0.01403	0.0229577	Down
General	Vitvi19g00147	658.15	0.134914	-2.88989	0.140118	-20.6247	1.64667e-94	1.31104e-92	Down
General	Vitvi19g00148	350.241	0.715555	-0.482865	0.0398504	-12.117	8.58838e-34	9.52668e-33	Down
General	Vitvi19g01432	17.3388	1.47493	0.560645	0.254257	2.20504	0.0274514	0.0426808	Up
General	Vitvi19g01430	0.765173	0.437287	-1.19335	0.55353	-2.15589	0.0310925	0.0478578	Down
General	Vitvi08g00977	11.7842	8.42192	3.07415	0.372877	8.24441	1.65982e-16	8.30557e-16	Up
General	Vitvi08g00972	1244.79	0.299399	-1.73986	0.102173	-17.0286	5.04314e-65	1.65597e-63	Down
General	Vitvi08g00973	3672.93	0.00187143	-9.06165	0.284078	-31.8985	2.80513e-223	2.89223e-220	Down
General	Vitvi08g00970	413.139	5.72673	2.51771	0.187241	13.4464	3.23249e-41	4.92662e-40	Up
General	Vitvi14g00150	195.442	1.13126	0.177936	0.0577627	3.08046	0.0020668	0.00384931	Up
General	Vitvi08g00978	58.8735	0.539474	-0.890374	0.258175	-3.44872	0.000563247	0.00112929	Down
General	Vitvi08g00979	37.3807	3.399	1.76511	0.133457	13.226	6.20684e-40	8.96536e-39	Up
General	Vitvi11g01399	182.297	1.9461	0.960583	0.152402	6.30296	2.92024e-10	1.0078e-09	Up
General	Vitvi11g01397	287.428	0.814444	-0.296113	0.0495576	-5.97512	2.29916e-09	7.42304e-09	Down
General	Vitvi11g01396	1410.11	0.909668	-0.136588	0.0486291	-2.80877	0.00497319	0.00878391	Down
General	Vitvi11g01394	733.687	3.67385	1.87729	0.16275	11.5349	8.80319e-31	8.65255e-30	Up
General	Vitvi11g01391	2.35891	0.315479	-1.66439	0.344123	-4.8366	1.32078e-06	3.44495e-06	Down
General	Vitvi11g01390	112.919	0.802841	-0.316813	0.0859303	-3.68686	0.000227037	0.000476561	Down
General	Vitvi05g01468	159.491	0.845088	-0.242826	0.0665782	-3.64723	0.000265084	0.000552262	Down
General	Vitvi05g01466	38.9778	0.776853	-0.364287	0.0974152	-3.73953	0.000184365	0.000390768	Down
General	Vitvi05g01467	61.5251	0.864063	-0.210791	0.0860946	-2.44836	0.0143507	0.0234489	Down
General	Vitvi05g01464	1.55074	0.41693	-1.26212	0.348951	-3.61691	0.000298146	0.00061827	Down
General	Vitvi05g01465	19.4732	0.705539	-0.503202	0.106262	-4.73549	2.1853e-06	5.59442e-06	Down
General	Vitvi15g00255	1.80326	0.193322	-2.37092	0.41886	-5.66042	1.51002e-08	4.62128e-08	Down
General	Vitvi18g00131	491.198	0.33959	-1.55813	0.290904	-5.35617	8.50039e-08	2.46223e-07	Down
General	Vitvi15g00254	22.1602	0.525712	-0.927654	0.170101	-5.45356	4.93706e-08	1.45855e-07	Down
General	Vitvi18g00130	91857.4	0.465962	-1.10172	0.0704897	-15.6295	4.58695e-55	1.13687e-53	Down
General	Vitvi13g01882	52.9612	2.60322	1.3803	0.148432	9.29917	1.41545e-20	8.75726e-20	Up
General	Vitvi13g01885	14.8208	0.228329	-2.13081	0.321806	-6.62143	3.55749e-11	1.30858e-10	Down
General	Vitvi13g01884	8.7126	1.6896	0.756683	0.352181	2.14856	0.031669	0.0486948	Up
General	Vitvi13g01886	645.207	1.11577	0.15804	0.0542769	2.91173	0.00359432	0.00647775	Up
General	Vitvi09g00177	5218.25	3.51331	1.81283	0.102546	17.6782	6.17672e-70	2.41689e-68	Up
General	Vitvi09g00176	112.721	1.47158	0.557371	0.0804279	6.93007	4.20641e-12	1.64219e-11	Up
General	Vitvi09g00175	598.223	0.807561	-0.308357	0.0376874	-8.18198	2.79226e-16	1.38046e-15	Down
General	Vitvi09g00173	403.581	1.15619	0.209381	0.0629017	3.3287	0.000872509	0.0017101	Up
General	Vitvi09g00172	28.374	2.50447	1.3245	0.242715	5.45703	4.84173e-08	1.43121e-07	Up
General	Vitvi09g00171	1528.49	0.696871	-0.521037	0.0380089	-13.7083	9.05752e-43	1.46605e-41	Down
General	Vitvi09g00170	66.1052	3.35992	1.74843	0.253737	6.89072	5.55092e-12	2.15161e-11	Up
General	Vitvi09g00179	5826.25	0.857979	-0.220985	0.0232672	-9.4977	2.14569e-21	1.3771e-20	Down
General	Vitvi09g00178	281.222	0.86024	-0.21719	0.0793905	-2.73571	0.00622451	0.0108244	Down
General	Vitvi03g00508	1097.42	0.793974	-0.332837	0.0304819	-10.9192	9.33628e-28	7.98521e-27	Down
General	Vitvi03g00509	1462.17	0.801707	-0.318853	0.0260522	-12.239	1.92428e-34	2.21555e-33	Down
General	Vitvi03g00505	37.2493	1.72032	0.782677	0.244953	3.19521	0.00139727	0.0026627	Up
General	Vitvi03g00501	0.998493	0.297216	-1.75042	0.491888	-3.55856	0.000372888	0.000764726	Down
General	Vitvi03g00502	3.29866	0.665498	-0.587494	0.269495	-2.17998	0.029259	0.0452761	Down
General	Vitvi15g00258	162.928	0.779899	-0.358641	0.0665766	-5.38689	7.16865e-08	2.0891e-07	Down
General	Vitvi17g01581	5.40503	0.0221599	-5.49591	0.45217	-12.1545	5.42852e-34	6.08709e-33	Down
General	Vitvi17g01582	48.2863	0.594669	-0.749842	0.129811	-5.77639	7.632e-09	2.38057e-08	Down
General	Vitvi14g00157	299.393	0.0562473	-4.15207	0.287	-14.4671	1.95445e-47	3.68735e-46	Down
General	Vitvi02g00661	196.158	5.54614	2.47148	0.271241	9.11177	8.10522e-20	4.81526e-19	Up
General	Vitvi02g00662	249.911	1.18213	0.241383	0.0482262	5.00522	5.57992e-07	1.50903e-06	Up
General	Vitvi08g01737	53.5477	0.558932	-0.839256	0.0964054	-8.70548	3.16238e-18	1.74455e-17	Down
General	Vitvi08g01736	61.6993	0.186801	-2.42043	0.286895	-8.43664	3.2658e-17	1.70061e-16	Down
General	Vitvi08g01735	3.45711	4.2826	2.09849	0.350652	5.98453	2.17014e-09	7.02188e-09	Up
General	Vitvi08g01734	7.86751	0.0992056	-3.33343	0.866705	-3.8461	0.000120013	0.000259303	Down
General	Vitvi08g01733	37.013	0.725575	-0.462803	0.102235	-4.52686	5.98653e-06	1.47577e-05	Down
General	Vitvi08g01732	2096.08	1.48187	0.56742	0.0727958	7.79468	6.45724e-15	2.98086e-14	Up
General	Vitvi08g01731	420.827	0.867318	-0.205367	0.0795635	-2.58118	0.00984645	0.0165507	Down
General	Vitvi10g00678	4.36439	0.29497	-1.76136	0.225758	-7.80198	6.09439e-15	2.81966e-14	Down
General	Vitvi10g00679	5.10996	0.63002	-0.66653	0.236752	-2.81531	0.00487301	0.00861435	Down
General	Vitvi10g00674	0.732805	4.83147	2.27246	0.507323	4.47932	7.48823e-06	1.8313e-05	Up
General	Vitvi05g01582	62.4517	2.2701	1.18275	0.113365	10.4332	1.74974e-25	1.34833e-24	Up
General	Vitvi18g01098	2222.63	1.79816	0.846522	0.173334	4.88375	1.04085e-06	2.7503e-06	Up
General	Vitvi18g01095	995.541	1.23275	0.301879	0.0727273	4.15083	3.3127e-05	7.59352e-05	Up
General	Vitvi18g01094	3.22186	0.200011	-2.32185	0.407138	-5.70284	1.17825e-08	3.63178e-08	Down
General	Vitvi18g01097	3.16042	4.98201	2.31673	0.330392	7.01205	2.34857e-12	9.31881e-12	Up
General	Vitvi18g01096	952.115	0.839577	-0.252265	0.070273	-3.58978	0.000330956	0.000682328	Down
General	Vitvi18g01090	122.058	0.567776	-0.816606	0.0893482	-9.13959	6.26881e-20	3.7491e-19	Down
General	Vitvi18g01092	2301.19	2.64775	1.40477	0.0934441	15.0333	4.44587e-51	9.76339e-50	Up
General	Vitvi15g00743	7.32848	3.81208	1.93058	0.21006	9.19061	3.90615e-20	2.36144e-19	Up
General	Vitvi15g00742	923.632	0.745604	-0.423519	0.0532529	-7.95298	1.82071e-15	8.629e-15	Down
General	Vitvi10g01207	119.204	0.83314	-0.263369	0.0628521	-4.1903	2.78586e-05	6.43811e-05	Down
General	Vitvi04g00378	250.7	1.19576	0.257933	0.0949503	2.7165	0.00659753	0.0114143	Up
General	Vitvi04g00374	1733.36	1.0825	0.114368	0.0322593	3.54526	0.000392226	0.000802073	Up
General	Vitvi04g00376	61.1576	1.38125	0.46597	0.0665573	7.00103	2.5409e-12	1.00549e-11	Up
General	Vitvi08g02413	1246.9	0.673718	-0.569782	0.0583034	-9.77271	1.47455e-22	9.98576e-22	Down
General	Vitvi08g02412	182.488	9.49483	3.24714	0.403291	8.0516	8.17156e-16	3.93429e-15	Up
General	Vitvi04g00372	1132.74	0.748399	-0.41812	0.0373498	-11.1947	4.32866e-29	3.93048e-28	Down
General	Vitvi04g00373	1005.88	0.654269	-0.612045	0.0526879	-11.6164	3.40062e-31	3.39092e-30	Down
General	Vitvi13g01302	85.088	1.70431	0.769187	0.0674726	11.4	4.18171e-30	3.97195e-29	Up
General	Vitvi13g01303	3.79283	1.90554	0.930196	0.307108	3.02889	0.00245453	0.00452283	Up
General	Vitvi13g01306	298.65	1.5864	0.665756	0.0568755	11.7055	1.19476e-31	1.21425e-30	Up
General	Vitvi13g01304	213.538	1.61291	0.689668	0.0550231	12.5342	4.85458e-36	6.0305e-35	Up
General	Vitvi09g00995	10.3325	1.79826	0.846604	0.154724	5.47171	4.45723e-08	1.32229e-07	Up
General	Vitvi09g00994	93.4785	1.45837	0.544361	0.082188	6.62336	3.51117e-11	1.29247e-10	Up
General	Vitvi04g02208	23.676	0.484708	-1.04481	0.119215	-8.76408	1.88306e-18	1.04891e-17	Down
General	Vitvi04g02209	88.8781	0.532992	-0.907813	0.119576	-7.59194	3.15142e-14	1.39006e-13	Down
General	Vitvi09g00993	164.596	3.83131	1.93784	0.247064	7.84347	4.38278e-15	2.0452e-14	Up
General	Vitvi04g02201	3.40793	0.191522	-2.38442	0.549218	-4.34147	1.4153e-05	3.36504e-05	Down
General	Vitvi11g00703	1.39759	0.494312	-1.01651	0.460447	-2.20765	0.0272684	0.0424091	Down
General	Vitvi11g00701	168.64	0.877298	-0.188862	0.0847193	-2.22927	0.0257962	0.0403355	Down
General	Vitvi11g00707	45.1574	0.768594	-0.379706	0.0982939	-3.86296	0.000112019	0.000242693	Down
General	Vitvi11g00704	3.26059	0.684441	-0.547001	0.24928	-2.19433	0.0282117	0.043757	Down
General	Vitvi11g00708	198.229	1.41814	0.503999	0.137533	3.66456	0.000247764	0.000517721	Up
General	Vitvi14g01751	623.548	1.47608	0.561772	0.0611492	9.1869	4.04339e-20	2.44083e-19	Up
General	Vitvi09g00565	254.4	1.08356	0.115782	0.0535602	2.16171	0.0306402	0.0472327	Up
General	Vitvi12g00348	168.214	2.85415	1.51306	0.141266	10.7107	9.06641e-27	7.40136e-26	Up
General	Vitvi12g00344	337.12	1.46079	0.546749	0.0744201	7.3468	2.03009e-13	8.57137e-13	Up
General	Vitvi09g00560	122.385	0.0840102	-3.57329	0.272143	-13.1302	2.21026e-39	3.13249e-38	Down
General	Vitvi12g00346	403.444	3.05356	1.61049	0.129934	12.3947	2.79241e-35	3.34781e-34	Up
General	Vitvi12g00341	580.803	0.827326	-0.273472	0.0436274	-6.26836	3.6488e-10	1.25007e-09	Down
General	Vitvi12g00342	4.51226	3.0777	1.62185	0.404054	4.01396	5.97095e-05	0.00013301	Up
General	Vitvi13g02143	1.25608	2.39068	1.25742	0.39847	3.15562	0.00160155	0.00302848	Up
General	Vitvi14g01757	236.382	2.21483	1.14719	0.272275	4.21336	2.51601e-05	5.84989e-05	Up
General	Vitvi17g01395	8.2986	0.525157	-0.929179	0.21919	-4.23915	2.24371e-05	5.23923e-05	Down
General	Vitvi17g01396	15.7027	0.652584	-0.615764	0.151655	-4.0603	4.90088e-05	0.000110244	Down
General	Vitvi17g01390	7.07098	2.01934	1.01388	0.303131	3.3447	0.000823709	0.00161938	Up
General	Vitvi17g01393	230.757	1.09743	0.134134	0.0444109	3.0203	0.00252525	0.00464234	Up
General	Vitvi17g01399	303.078	1.14053	0.189702	0.0378804	5.00792	5.50216e-07	1.48917e-06	Up
General	Vitvi06g00158	12236.4	0.112198	-3.15588	0.202306	-15.5996	7.32593e-55	1.80487e-53	Down
General	Vitvi06g00150	11.2878	3.55407	1.82947	0.436543	4.19082	2.77948e-05	6.42552e-05	Up
General	Vitvi06g00156	4.68067	6.1599	2.62291	0.468836	5.59451	2.21243e-08	6.69542e-08	Up
General	Vitvi03g01374	15.405	4.08226	2.02937	0.57378	3.53684	0.000404947	0.000826365	Up
General	Vitvi03g01371	6456.1	1.33468	0.416499	0.193911	2.14788	0.031723	0.0487634	Up
General	Vitvi03g01372	16.6618	3.275	1.7115	0.339266	5.0447	4.54226e-07	1.23946e-06	Up
General	Vitvi03g01373	44.3724	9.61245	3.2649	0.602074	5.42276	5.8685e-08	1.72336e-07	Up
General	Vitvi12g02250	311.963	0.419039	-1.25484	0.18433	-6.80758	9.92553e-12	3.79519e-11	Down
General	Vitvi12g02259	4.33932	0.431974	-1.21098	0.353025	-3.4303	0.000602905	0.00120365	Down
General	Vitvi01g00674	1581.82	0.74366	-0.427285	0.0563983	-7.5762	3.55811e-14	1.56443e-13	Down
General	Vitvi01g00676	16.0603	1.65436	0.726278	0.20208	3.59402	0.000325618	0.000671994	Up
General	Vitvi01g00677	0.879415	7.72563	2.94965	0.665061	4.43516	9.20037e-06	2.23201e-05	Up
General	Vitvi01g00670	428.945	0.663017	-0.592882	0.0471444	-12.5759	2.86634e-36	3.59531e-35	Down
General	Vitvi01g00678	1.21442	0.372363	-1.42522	0.413245	-3.44884	0.000563	0.0011289	Down
General	Vitvi01g00679	0.458677	0.314476	-1.66898	0.706827	-2.36122	0.0182147	0.0292938	Down
General	Vitvi09g00038	727.088	16.9957	4.0871	0.211858	19.2917	6.30759e-83	3.70567e-81	Up
General	Vitvi04g01849	78.897	1.1812	0.240252	0.100238	2.39681	0.0165385	0.026786	Up
General	Vitvi04g01848	28.8508	2.0109	1.00784	0.225328	4.47277	7.72141e-06	1.88564e-05	Up
General	Vitvi04g01842	11.3699	0.520792	-0.941222	0.202109	-4.657	3.20845e-06	8.09018e-06	Down
General	Vitvi08g01760	634.641	1.78833	0.83861	0.0454234	18.4621	4.16849e-76	1.94917e-74	Up
General	Vitvi01g00825	29.9497	0.773207	-0.371074	0.089379	-4.15169	3.30033e-05	7.566e-05	Down
General	Vitvi01g00828	800.42	1.45164	0.537683	0.0491409	10.9417	7.28533e-28	6.26484e-27	Up
General	Vitvi15g00189	11.3615	1.98151	0.986601	0.373288	2.643	0.00821744	0.0139892	Up
General	Vitvi14g01188	2095.86	1.52597	0.609729	0.101503	6.00698	1.89009e-09	6.14952e-09	Up
General	Vitvi15g00187	101.444	0.479638	-1.05998	0.326784	-3.24368	0.00117998	0.00227151	Down
General	Vitvi16g00948	91.9734	1.29925	0.377682	0.063148	5.9809	2.21904e-09	7.17674e-09	Up
General	Vitvi16g00947	215.667	1.323	0.403814	0.0478438	8.44027	3.16602e-17	1.64948e-16	Up
General	Vitvi16g00944	281.272	1.27986	0.355983	0.0343845	10.353	4.0547e-25	3.07963e-24	Up
General	Vitvi11g01176	729.782	1.08001	0.111043	0.0385918	2.87738	0.00400988	0.00718149	Up
General	Vitvi05g01119	0.678646	0.291187	-1.77998	0.788789	-2.2566	0.024033	0.0378048	Down
General	Vitvi15g01639	9.82196	0.235653	-2.08527	0.328575	-6.34639	2.20429e-10	7.68076e-10	Down
General	Vitvi15g01630	110.892	5.47864	2.45382	0.209485	11.7136	1.08578e-31	1.10512e-30	Up
General	Vitvi15g01631	256.603	1.48055	0.566131	0.0698644	8.10329	5.34919e-16	2.60462e-15	Up
General	Vitvi15g01632	4527.24	0.341159	-1.55148	0.0669919	-23.1593	1.17298e-118	1.70338e-116	Down
General	Vitvi15g01633	1.92519	0.435241	-1.20012	0.397697	-3.01766	0.00254734	0.00468045	Down
General	Vitvi15g01635	1770.79	1.33973	0.421945	0.108243	3.89814	9.69355e-05	0.000211346	Up
General	Vitvi08g01539	3957.73	0.393556	-1.34536	0.0644582	-20.8718	9.66339e-97	8.16675e-95	Down
General	Vitvi08g01538	973.132	0.570114	-0.810677	0.0469986	-17.2489	1.13982e-66	3.97031e-65	Down
General	Vitvi08g01532	3.18355	0.460205	-1.11965	0.452113	-2.47648	0.0132684	0.0218032	Down
General	Vitvi08g01537	140.916	1.23035	0.29907	0.118378	2.5264	0.0115239	0.0191209	Up
General	Vitvi08g01285	1608.49	0.584481	-0.774771	0.147684	-5.24613	1.55326e-07	4.40089e-07	Down
General	Vitvi08g01281	222.583	0.301721	-1.72871	0.181078	-9.54679	1.33775e-21	8.67204e-21	Down
General	Vitvi08g01280	444.503	0.55916	-0.838668	0.0584156	-14.3569	9.64082e-47	1.76871e-45	Down
General	Vitvi14g01186	40.293	4.86309	2.28187	0.329077	6.93417	4.08615e-12	1.59645e-11	Up
General	Vitvi06g00218	1478.63	1.30544	0.384535	0.0834715	4.60678	4.08955e-06	1.02169e-05	Up
General	Vitvi06g00215	1828.46	0.628652	-0.669667	0.0715464	-9.3599	7.98157e-21	5.00115e-20	Down
General	Vitvi06g00216	2159.42	0.409779	-1.28708	0.110619	-11.6353	2.72767e-31	2.73577e-30	Down
General	Vitvi06g00212	1865.74	1.31418	0.394163	0.0615645	6.40243	1.52919e-10	5.38672e-10	Up
General	Vitvi14g01389	1536.54	2.73476	1.45141	0.0567165	25.5907	1.93669e-144	5.47075e-142	Up
General	Vitvi14g01381	24.981	67.8062	6.08334	0.415063	14.6564	1.22543e-48	2.40893e-47	Up
General	Vitvi14g01380	233.648	2.84495	1.50841	0.198074	7.61536	2.62949e-14	1.16558e-13	Up
General	Vitvi14g01385	874.326	0.828957	-0.27063	0.0350262	-7.7265	1.10543e-14	5.01986e-14	Down
General	Vitvi14g01387	1120.82	0.947498	-0.0778053	0.0342886	-2.26913	0.0232607	0.0366879	Down
General	Vitvi14g01386	952.876	1.21184	0.277199	0.053893	5.14351	2.69648e-07	7.51205e-07	Up
General	Vitvi18g00431	2.46479	18.7005	4.22501	0.579352	7.29263	3.03953e-13	1.27214e-12	Up
General	Vitvi18g00433	55.3976	8.70949	3.12259	0.210439	14.8384	8.26781e-50	1.71866e-48	Up
General	Vitvi18g00434	600.426	0.656453	-0.607236	0.042707	-14.2187	7.01871e-46	1.25418e-44	Down
General	Vitvi18g00435	96.1372	11.2694	3.49434	0.194342	17.9804	2.77498e-72	1.14675e-70	Up
General	Vitvi18g00437	1279.61	1.51294	0.597354	0.129548	4.61106	4.0063e-06	1.00223e-05	Up
General	Vitvi18g00438	3734.38	1.31487	0.394924	0.0542176	7.28405	3.23933e-13	1.35356e-12	Up
General	Vitvi18g00439	1.56595	12.7371	3.67097	0.557142	6.58894	4.42991e-11	1.62312e-10	Up
General	Vitvi13g01145	2.75711	0.590518	-0.759948	0.304219	-2.49803	0.0124886	0.0205967	Down
General	Vitvi14g00383	3514.42	1.66586	0.736265	0.0515682	14.2775	3.0224e-46	5.4719e-45	Up
General	Vitvi14g00380	754.805	0.826936	-0.274153	0.0609092	-4.50101	6.76312e-06	1.65947e-05	Down
General	Vitvi14g00381	689.233	0.705787	-0.502695	0.048139	-10.4426	1.58436e-25	1.22318e-24	Down
General	Vitvi14g00387	140.104	3.1817	1.6698	0.298763	5.58904	2.28326e-08	6.90368e-08	Up
General	Vitvi14g00388	504.785	2.21546	1.14761	0.0782976	14.657	1.21586e-48	2.39324e-47	Up
General	Vitvi14g00389	1236.42	0.910769	-0.134843	0.0271874	-4.95976	7.05805e-07	1.8919e-06	Down
General	Vitvi14g01929	25.7928	1.79973	0.847781	0.262897	3.22477	0.00126075	0.00241495	Up
General	Vitvi14g01928	1626.66	0.72268	-0.468571	0.115778	-4.04715	5.18439e-05	0.000116216	Down
General	Vitvi14g01921	306.963	1.21375	0.279475	0.0649943	4.29999	1.70804e-05	4.03039e-05	Up
General	Vitvi14g01920	80.3883	1.39913	0.484533	0.0669063	7.24196	4.4223e-13	1.83264e-12	Up
General	Vitvi14g01923	504.993	3.18784	1.67258	0.11352	14.7337	3.91409e-49	7.95196e-48	Up
General	Vitvi08g02167	216.036	1.67982	0.748307	0.209459	3.57257	0.000353496	0.000726547	Up
General	Vitvi08g02166	23.3902	0.235326	-2.08727	0.302383	-6.90272	5.1017e-12	1.98111e-11	Down
General	Vitvi08g02165	1206.9	0.881866	-0.181368	0.0562374	-3.22505	0.00125952	0.00241314	Down
General	Vitvi08g02162	50.6596	4.11153	2.03968	0.199797	10.2087	1.81206e-24	1.3293e-23	Up
General	Vitvi08g02161	635.419	0.836053	-0.258334	0.10506	-2.45891	0.0139361	0.0228221	Down
General	Vitvi14g00030	131.964	1.27227	0.347406	0.057528	6.0389	1.55167e-09	5.07808e-09	Up
General	Vitvi14g00031	26.0046	2.76366	1.46658	0.252659	5.8046	6.45218e-09	2.02081e-08	Up
General	Vitvi14g00035	140.556	0.732566	-0.44897	0.0495774	-9.05593	1.35405e-19	7.98682e-19	Down
General	Vitvi08g02169	205.079	6.6415	2.73151	0.230671	11.8416	2.37884e-32	2.48627e-31	Up
General	Vitvi08g02168	568.729	0.127461	-2.97187	0.239689	-12.3989	2.65091e-35	3.18186e-34	Down
General	Vitvi05g01941	4.7027	0.130802	-2.93454	0.68549	-4.28094	1.86108e-05	4.37549e-05	Down
General	Vitvi05g01940	53.856	0.487205	-1.0374	0.388901	-2.66752	0.00764143	0.0130713	Down
General	Vitvi05g01943	22.1544	0.442115	-1.17751	0.376747	-3.12546	0.00177527	0.00334014	Down
General	Vitvi05g01945	59.6654	0.0931092	-3.42493	0.462362	-7.40747	1.28734e-13	5.4984e-13	Down
General	Vitvi05g01947	28037.8	0.000883402	-10.1446	0.308465	-32.8874	3.32264e-237	6.22874e-234	Down
General	Vitvi05g01946	174626	0.00227459	-8.78018	0.257337	-34.1193	3.81385e-255	8.73837e-252	Down
General	Vitvi05g01949	19.1427	4.281	2.09795	0.40913	5.12784	2.93093e-07	8.13551e-07	Up
General	Vitvi05g01948	111.825	0.0578071	-4.11261	0.44831	-9.17358	4.57571e-20	2.7525e-19	Down
General	Vitvi15g01504	593.667	1.71946	0.781952	0.163095	4.79446	1.63115e-06	4.2235e-06	Up
General	Vitvi01g02026	59.8673	0.112702	-3.14941	0.293963	-10.7136	8.7853e-27	7.17756e-26	Down
General	Vitvi01g02024	1798.12	0.105138	-3.24964	0.176419	-18.4201	9.07072e-76	4.18451e-74	Down
General	Vitvi01g02023	781.982	0.753264	-0.408773	0.0472582	-8.64979	5.15959e-18	2.80951e-17	Down
General	Vitvi01g02022	158.711	0.792476	-0.33556	0.0750923	-4.46864	7.87181e-06	1.92146e-05	Down
General	Vitvi01g02021	410.289	1.1685	0.224656	0.054739	4.10413	4.05837e-05	9.22076e-05	Up
General	Vitvi01g02020	65.0995	15.1997	3.92597	0.404352	9.7093	2.75234e-22	1.83617e-21	Up
General	Vitvi19g02108	357.2	3.77673	1.91714	0.200719	9.55133	1.28038e-21	8.3121e-21	Up
General	Vitvi01g02029	14.8449	0.46027	-1.11945	0.289736	-3.86368	0.000111694	0.000242013	Down
General	Vitvi01g02028	150.082	0.646215	-0.629914	0.0696549	-9.04335	1.51936e-19	8.94399e-19	Down
General	Vitvi02g00231	714.48	0.675977	-0.564954	0.0493865	-11.4394	2.65592e-30	2.54379e-29	Down
General	Vitvi02g00230	594.533	0.823793	-0.279647	0.0319737	-8.74617	2.20725e-18	1.22651e-17	Down
General	Vitvi17g00038	478.235	0.507354	-0.978936	0.0842487	-11.6196	3.27657e-31	3.27039e-30	Down
General	Vitvi02g00238	427.095	1.66633	0.736676	0.0758657	9.71027	2.72616e-22	1.81929e-21	Up
General	Vitvi16g01488	96.4025	1.32235	0.403108	0.0765806	5.26383	1.41083e-07	4.01158e-07	Up
General	Vitvi01g01359	19.7449	0.316933	-1.65775	0.251912	-6.58066	4.68354e-11	1.713e-10	Down
General	Vitvi12g02686	789.369	0.760907	-0.394208	0.068997	-5.71341	1.10737e-08	3.41893e-08	Down
General	Vitvi03g01574	10.182	2.01602	1.01151	0.213657	4.73427	2.19842e-06	5.62522e-06	Up
General	Vitvi03g01573	426.358	0.771163	-0.374893	0.035604	-10.5295	6.3163e-26	4.96374e-25	Down
General	Vitvi03g01571	2.84576	0.425995	-1.23109	0.292853	-4.20379	2.62481e-05	6.08707e-05	Down
General	Vitvi03g01579	117.528	1.24303	0.313863	0.0748421	4.19367	2.74474e-05	6.35092e-05	Up
General	Vitvi11g00981	0.843914	0.261827	-1.93331	0.575173	-3.36127	0.000775851	0.00152938	Down
General	Vitvi19g01603	305.668	0.858079	-0.220817	0.0555257	-3.97684	6.98365e-05	0.000154269	Down
General	Vitvi17g00032	115.309	0.810054	-0.303909	0.0792817	-3.83329	0.000126443	0.000272653	Down
General	Vitvi13g01920	11.02	1.36234	0.446082	0.143731	3.1036	0.00191183	0.00357845	Up
General	Vitvi13g01921	0.963789	0.20709	-2.27167	0.481325	-4.71962	2.36289e-06	6.02737e-06	Down
General	Vitvi13g01924	299.32	0.610062	-0.712971	0.112938	-6.31297	2.73735e-10	9.4662e-10	Down
General	Vitvi13g01925	715.026	0.754234	-0.406915	0.0860474	-4.72896	2.25667e-06	5.76783e-06	Down
General	Vitvi17g00030	108.404	0.632591	-0.660656	0.170065	-3.88472	0.000102448	0.000222894	Down
General	Vitvi10g01799	52.2581	1.93289	0.950763	0.11089	8.57391	1.00033e-17	5.35371e-17	Up
General	Vitvi10g01793	118.372	0.678966	-0.558589	0.0712366	-7.84131	4.45864e-15	2.07918e-14	Down
General	Vitvi10g01790	439.055	0.604901	-0.72523	0.116183	-6.24216	4.3158e-10	1.46907e-09	Down
General	Vitvi11g01637	28.1847	9.41178	3.23447	0.462614	6.99173	2.71523e-12	1.07269e-11	Up
General	Vitvi11g01630	1.30734	0.279394	-1.83963	0.4258	-4.3204	1.55745e-05	3.68854e-05	Down
General	Vitvi02g00149	73.4736	0.877718	-0.18817	0.0685858	-2.74357	0.00607746	0.0105856	Down
General	Vitvi02g00147	1994.84	1.21919	0.285926	0.0989198	2.89048	0.00384648	0.00690986	Up
General	Vitvi02g00146	400.324	0.512436	-0.964558	0.0939105	-10.271	9.51792e-25	7.10604e-24	Down
General	Vitvi02g00142	281.468	1.21632	0.282524	0.0493838	5.72098	1.0591e-08	3.27334e-08	Up
General	Vitvi01g01707	124.153	0.875908	-0.191149	0.084608	-2.25923	0.0238691	0.0375614	Down
General	Vitvi01g01704	7.68373	0.544235	-0.877698	0.176036	-4.98589	6.1677e-07	1.6621e-06	Down
General	Vitvi01g01703	557.372	0.841253	-0.249389	0.050203	-4.96762	6.77808e-07	1.82017e-06	Down
General	Vitvi01g01700	175.906	1.3862	0.471131	0.081462	5.78345	7.31824e-09	2.28547e-08	Up
General	Vitvi01g01709	1080.9	1.23529	0.304845	0.0535871	5.68877	1.27954e-08	3.93636e-08	Up
General	Vitvi01g00077	111.117	1.51631	0.600567	0.0828804	7.2462	4.28636e-13	1.77845e-12	Up
General	Vitvi01g00075	296.268	1.32597	0.407045	0.125674	3.23889	0.00119996	0.00230738	Up
General	Vitvi01g00071	1848.07	0.791835	-0.336729	0.0569461	-5.91312	3.3568e-09	1.07004e-08	Down
General	Vitvi18g02739	268.325	15.3729	3.94232	0.259607	15.1858	4.39504e-52	9.88334e-51	Up
General	Vitvi18g02738	46.4603	2.19523	1.13437	0.112451	10.0877	6.25936e-24	4.50678e-23	Up
General	Vitvi18g02735	4.99569	1.48	0.565595	0.209756	2.69644	0.00700852	0.0120747	Up
General	Vitvi18g02734	66.6058	0.649893	-0.621725	0.0897416	-6.92794	4.26999e-12	1.66638e-11	Down
General	Vitvi18g02730	94.5762	0.607368	-0.719357	0.323158	-2.22602	0.0260126	0.0406522	Down
General	Vitvi18g02733	42.6489	0.626554	-0.674489	0.130741	-5.15898	2.48298e-07	6.93504e-07	Down
General	Vitvi18g02732	2884.82	1.20483	0.268824	0.0542039	4.9595	7.06756e-07	1.89396e-06	Up
General	Vitvi18g01424	19.0485	0.15743	-2.66721	0.707337	-3.77078	0.000162737	0.000346889	Down
General	Vitvi18g01426	590.923	0.864966	-0.209285	0.0888957	-2.35427	0.018559	0.0297824	Down
General	Vitvi14g01055	253.759	1.26108	0.334663	0.0654908	5.11008	3.22025e-07	8.90502e-07	Up
General	Vitvi18g00773	1.23781	4.70265	2.23347	0.917067	2.43545	0.0148732	0.0242413	Up
General	Vitvi18g00771	39.7349	93.3021	6.54384	0.871596	7.50788	6.0092e-14	2.6126e-13	Up
General	Vitvi18g00770	8.95109	69.3895	6.11665	0.749229	8.16392	3.24316e-16	1.59764e-15	Up
General	Vitvi14g01057	100.683	0.804718	-0.313445	0.0502667	-6.23565	4.49916e-10	1.5292e-09	Down
General	Vitvi18g00775	3156.42	0.408097	-1.29302	0.0689014	-18.7662	1.42834e-78	7.34507e-77	Down
General	Vitvi14g01052	116.032	17.4854	4.12808	0.238455	17.3118	3.83383e-67	1.36778e-65	Up
General	Vitvi17g00490	490.554	0.806259	-0.310684	0.074302	-4.18137	2.89759e-05	6.68582e-05	Down
General	Vitvi17g00492	27.9151	0.651554	-0.618043	0.196573	-3.14409	0.00166606	0.00314211	Down
General	Vitvi17g00494	685.893	1.27264	0.347825	0.0423397	8.21509	2.12e-16	1.05647e-15	Up
General	Vitvi09g01929	1.36529	0.379473	-1.39793	0.603086	-2.31796	0.0204514	0.0325961	Down
General	Vitvi09g01925	72.3717	1.67641	0.745373	0.173655	4.29227	1.76858e-05	4.16655e-05	Up
General	Vitvi09g01924	1.70511	6.82158	2.77011	0.540519	5.1249	2.977e-07	8.2556e-07	Up
General	Vitvi17g00874	24.4371	0.614058	-0.703552	0.110241	-6.38196	1.74833e-10	6.13342e-10	Down
General	Vitvi17g00873	4.26446	0.114915	-3.12136	0.358185	-8.71439	2.92334e-18	1.61484e-17	Down
General	Vitvi17g00871	6.21327	0.609764	-0.713678	0.282956	-2.52222	0.0116615	0.0193259	Down
General	Vitvi04g00509	15.758	3.29184	1.71889	0.204676	8.3981	4.53775e-17	2.34166e-16	Up
General	Vitvi08g02209	1288.3	0.557316	-0.843433	0.0886175	-9.51768	1.77089e-21	1.14153e-20	Down
General	Vitvi08g02206	5.5957	2.5113	1.32843	0.326816	4.06478	4.80782e-05	0.000108281	Up
General	Vitvi08g02201	0.706969	5.09174	2.34816	0.584364	4.01832	5.86149e-05	0.000130684	Up
General	Vitvi04g01677	164.617	1.77484	0.827687	0.131482	6.29508	3.07242e-10	1.05717e-09	Up
General	Vitvi04g01670	65.2146	1.16293	0.217762	0.0733147	2.97024	0.00297568	0.00542062	Up
General	Vitvi19g00076	5317.83	0.555622	-0.847823	0.043566	-19.4606	2.36772e-84	1.43602e-82	Down
General	Vitvi11g00512	228.729	1.18655	0.246774	0.0473915	5.20712	1.9179e-07	5.39697e-07	Up
General	Vitvi11g00513	7356.88	0.256449	-1.96325	0.198106	-9.91013	3.76138e-23	2.61597e-22	Down
General	Vitvi11g00517	778.822	0.845057	-0.242879	0.0438394	-5.5402	3.02124e-08	9.06987e-08	Down
General	Vitvi11g00514	37.4388	0.272898	-1.87357	0.155463	-12.0515	1.90389e-33	2.07396e-32	Down
General	Vitvi11g00515	28.8866	2.35955	1.23851	0.167986	7.37271	1.67191e-13	7.08661e-13	Up
General	Vitvi11g00518	2379.93	3.471	1.79535	0.299872	5.98706	2.13674e-09	6.91705e-09	Up
General	Vitvi06g01909	332.025	0.619938	-0.689803	0.0452171	-15.2554	1.51654e-52	3.46319e-51	Down
General	Vitvi06g01906	12.4273	0.573997	-0.800886	0.165027	-4.85306	1.21572e-06	3.18665e-06	Down
General	Vitvi12g00684	14.1497	1.77843	0.830603	0.256422	3.23921	0.00119862	0.00230523	Up
General	Vitvi12g00686	99.3397	1.26039	0.333871	0.0711685	4.69128	2.71507e-06	6.88737e-06	Up
General	Vitvi12g00680	178.828	0.917224	-0.124653	0.0477216	-2.61209	0.00899894	0.0152241	Down
General	Vitvi12g00682	824.801	0.442767	-1.17538	0.0949806	-12.3749	3.57151e-35	4.25466e-34	Down
General	Vitvi07g00654	205.089	0.863593	-0.211576	0.0667235	-3.17094	0.00151949	0.00288123	Down
General	Vitvi07g00655	297.588	1.36218	0.445917	0.0456258	9.77334	1.46535e-22	9.92672e-22	Up
General	Vitvi15g00844	97.5079	3.62524	1.85808	0.276618	6.71711	1.85361e-11	6.95097e-11	Up
General	Vitvi15g00846	68.5018	2.91773	1.54485	0.110873	13.9335	3.96559e-44	6.72488e-43	Up
General	Vitvi15g00840	1081.49	0.582112	-0.780631	0.0720585	-10.8333	2.39398e-27	2.01084e-26	Down
General	Vitvi15g00842	1758.07	0.855479	-0.225196	0.0490694	-4.58933	4.4467e-06	1.10757e-05	Down
General	Vitvi07g00658	29.3426	3.38915	1.76092	0.289157	6.08985	1.13019e-09	3.72949e-09	Up
General	Vitvi07g00659	782.011	2.12039	1.08433	0.105292	10.2983	7.16867e-25	5.38133e-24	Up
General	Vitvi07g00041	176.7	2.96575	1.5684	0.10128	15.4858	4.32647e-54	1.04224e-52	Up
General	Vitvi07g00040	3.67949	0.438997	-1.18772	0.468065	-2.5375	0.0111646	0.0185636	Down
General	Vitvi02g00982	1.03949	0.40336	-1.30986	0.457538	-2.86284	0.00419859	0.00750187	Down
General	Vitvi12g01246	200.804	0.764007	-0.388343	0.0593022	-6.54854	5.81016e-11	2.11606e-10	Down
General	Vitvi12g01245	184.504	0.740942	-0.432567	0.0600874	-7.19898	6.06665e-13	2.49901e-12	Down
General	Vitvi14g00638	43.689	1.46877	0.554605	0.103362	5.36566	8.06538e-08	2.34018e-07	Up
General	Vitvi14g00632	246.575	0.893125	-0.163066	0.0720456	-2.26337	0.0236127	0.0371807	Down
General	Vitvi14g00630	101.54	0.778806	-0.360664	0.0744525	-4.84421	1.27117e-06	3.32523e-06	Down
General	Vitvi14g00637	84.3528	1.1535	0.206016	0.076546	2.6914	0.00711525	0.0122484	Up
General	Vitvi19g00620	1102.59	0.718871	-0.476195	0.0480095	-9.91877	3.44989e-23	2.40257e-22	Down
General	Vitvi19g00621	215.945	1.76698	0.821284	0.0664815	12.3536	4.65978e-35	5.50024e-34	Up
General	Vitvi14g02907	9.47407	0.107091	-3.22309	0.403003	-7.99767	1.26796e-15	6.03989e-15	Down
General	Vitvi14g02902	7.34375	1.38386	0.468698	0.189222	2.47697	0.0132504	0.0217753	Up
General	Vitvi16g01974	202.145	1.66062	0.731725	0.328586	2.22689	0.0259546	0.0405708	Up
General	Vitvi16g01977	58.1559	0.672493	-0.57241	0.108142	-5.29313	1.20244e-07	3.4361e-07	Down
General	Vitvi05g01634	533.631	3.98975	1.9963	0.102083	19.5557	3.68708e-85	2.31803e-83	Up
General	Vitvi05g01632	1.21901	0.523314	-0.934252	0.389769	-2.39693	0.0165329	0.0267791	Down
General	Vitvi05g01631	3329.79	1.14782	0.198897	0.0345611	5.75494	8.6671e-09	2.69204e-08	Up
General	Vitvi05g01630	2363.77	0.669189	-0.579515	0.0829098	-6.9897	2.75479e-12	1.08783e-11	Down
General	Vitvi05g01639	20.4746	0.547991	-0.867776	0.153662	-5.6473	1.62985e-08	4.97618e-08	Down
General	Vitvi05g00947	0.540042	0.305978	-1.7085	0.637578	-2.67967	0.00736943	0.0126511	Down
General	Vitvi05g01090	57.9558	0.786666	-0.346176	0.141526	-2.44602	0.0144441	0.023596	Down
General	Vitvi08g00059	1453.83	0.384603	-1.37856	0.0679554	-20.2862	1.70237e-91	1.28588e-89	Down
General	Vitvi08g00051	69.2204	1.67407	0.743356	0.0705433	10.5376	5.79641e-26	4.56039e-25	Up
General	Vitvi08g00053	991.589	0.638678	-0.64684	0.0444375	-14.5562	5.33794e-48	1.0249e-46	Down
General	Vitvi08g00052	45.9871	2.34787	1.23135	0.182875	6.73331	1.65846e-11	6.23844e-11	Up
General	Vitvi08g00055	391.785	0.811231	-0.301816	0.102786	-2.93636	0.00332091	0.00601339	Down
General	Vitvi08g00054	16.6223	2.78	1.47509	0.283691	5.19963	1.99686e-07	5.61534e-07	Up
General	Vitvi08g01096	566.632	0.269901	-1.8895	0.132941	-14.2131	7.60223e-46	1.3561e-44	Down
General	Vitvi08g01097	505.385	0.159298	-2.6502	0.162824	-16.2764	1.45097e-59	4.09894e-58	Down
General	Vitvi08g01091	842.461	0.814384	-0.296219	0.0442471	-6.69466	2.16175e-11	8.06686e-11	Down
General	Vitvi18g00574	1999.72	0.666907	-0.584442	0.0506766	-11.5328	9.01747e-31	8.85472e-30	Down
General	Vitvi18g00577	399.65	0.834762	-0.260564	0.0631529	-4.12592	3.69262e-05	8.42317e-05	Down
General	Vitvi18g00571	4813.52	2.77144	1.47064	0.0922821	15.9363	3.54568e-57	9.36178e-56	Up
General	Vitvi18g00573	1115.44	1.57824	0.658321	0.0716209	9.19174	3.86542e-20	2.3375e-19	Up
General	Vitvi18g00572	1175.4	6.25257	2.64445	0.117091	22.5846	6.13662e-113	7.81131e-111	Up
General	Vitvi18g00579	102.806	1.20534	0.269445	0.0832677	3.23589	0.00121266	0.00233049	Up
General	Vitvi02g00558	2.40246	4.34386	2.11898	0.520991	4.0672	4.7581e-05	0.000107255	Up
General	Vitvi02g00559	384.091	0.855767	-0.22471	0.0873229	-2.57332	0.0100728	0.0169036	Down
General	Vitvi02g00553	1.75564	0.570452	-0.809821	0.358861	-2.25664	0.0240303	0.0378035	Down
General	Vitvi02g00551	150.629	1.32039	0.400962	0.144251	2.77961	0.00544234	0.0095634	Up
General	Vitvi02g00557	192.097	1.98166	0.986713	0.398804	2.47418	0.0133543	0.0219355	Up
General	Vitvi02g00554	85.9662	30.7374	4.94192	0.267647	18.4643	4.00204e-76	1.87986e-74	Up
General	Vitvi02g00555	0.372123	3.16147	1.66059	0.714731	2.32339	0.0201585	0.0321587	Up
General	Vitvi13g00429	16.0179	11.9502	3.57897	0.310431	11.529	9.42096e-31	9.24653e-30	Up
General	Vitvi14g01221	901.638	0.935421	-0.0963128	0.0430587	-2.23678	0.0253007	0.0396268	Down
General	Vitvi14g01226	5884.04	0.773393	-0.370725	0.0478683	-7.74469	9.58156e-15	4.36837e-14	Down
General	Vitvi14g01227	661.481	1.1604	0.214622	0.0599118	3.58229	0.000340593	0.000701214	Up
General	Vitvi14g01224	975.081	0.926316	-0.110424	0.0444829	-2.4824	0.0130502	0.0214634	Down
General	Vitvi14g01228	392.305	3.23095	1.69196	0.0950287	17.8047	6.49897e-71	2.6073e-69	Up
General	Vitvi13g02378	194.089	0.915092	-0.128011	0.0553555	-2.31252	0.0207488	0.0330139	Down
General	Vitvi13g02379	0.874516	5.31238	2.40936	0.65217	3.69437	0.000220434	0.000463456	Up
General	Vitvi13g02376	192.298	1.95794	0.969339	0.0724151	13.3859	7.31351e-41	1.09761e-39	Up
General	Vitvi13g02377	817.931	1.60264	0.680452	0.0636328	10.6934	1.09271e-26	8.88514e-26	Up
General	Vitvi14g00010	1098.94	0.626886	-0.673725	0.0937747	-7.18451	6.74507e-13	2.76796e-12	Down
General	Vitvi09g00893	44.4554	0.644415	-0.633937	0.147171	-4.30748	1.65128e-05	3.90091e-05	Down
General	Vitvi02g01206	2.77421	19.6513	4.29655	0.744965	5.76746	8.04768e-09	2.5053e-08	Up
General	Vitvi02g01201	59.1748	0.784804	-0.349596	0.13831	-2.52763	0.0114834	0.0190553	Down
General	Vitvi09g00624	6682.35	0.901175	-0.150121	0.0338608	-4.43347	9.2727e-06	2.2485e-05	Down
General	Vitvi14g00178	2412.79	0.533571	-0.906248	0.040732	-22.249	1.15267e-109	1.34289e-107	Down
General	Vitvi14g00175	312.743	0.786273	-0.346898	0.130775	-2.65264	0.00798659	0.0136266	Down
General	Vitvi14g00176	408.079	2.34197	1.22772	0.0913264	13.4433	3.37201e-41	5.13547e-40	Up
General	Vitvi17g00124	905.038	1.33943	0.421616	0.0847286	4.97607	6.48871e-07	1.74564e-06	Up
General	Vitvi14g00173	400.439	0.868348	-0.203655	0.0498983	-4.08139	4.47664e-05	0.000101215	Down
General	Vitvi09g00622	1040.19	2.36611	1.24251	0.06505	19.1009	2.48027e-81	1.38231e-79	Up
General	Vitvi09g00620	3158.4	0.633698	-0.658134	0.0784117	-8.39331	4.72647e-17	2.43418e-16	Down
General	Vitvi10g01987	224.625	0.858719	-0.219742	0.0538681	-4.07927	4.51782e-05	0.000102107	Down
General	Vitvi10g01982	41.9484	0.0962955	-3.37639	0.180848	-18.6698	8.72576e-78	4.35675e-76	Down
General	Vitvi11g00354	2018.69	0.813386	-0.297989	0.0420263	-7.09052	1.3361e-12	5.38434e-12	Down
General	Vitvi11g00356	6553.37	0.499352	-1.00187	0.139601	-7.17664	7.1444e-13	2.92892e-12	Down
General	Vitvi11g00351	1175.65	0.292191	-1.77502	0.184741	-9.60815	7.38669e-22	4.84944e-21	Down
General	Vitvi10g01989	49.4862	0.754107	-0.407158	0.090016	-4.52318	6.09188e-06	1.50102e-05	Down
General	Vitvi13g01485	37.5613	3.54667	1.82646	0.236153	7.73424	1.04019e-14	4.73399e-14	Up
General	Vitvi13g01481	63.2755	0.695888	-0.523074	0.0857146	-6.1025	1.04421e-09	3.45518e-09	Down
General	Vitvi13g01480	59.0555	1.69007	0.757086	0.213779	3.54145	0.000397939	0.00081303	Up
General	Vitvi13g01482	15.1224	2.98273	1.57663	0.312636	5.04303	4.58224e-07	1.25004e-06	Up
General	Vitvi13g01489	54.5616	0.61594	-0.699137	0.129694	-5.39067	7.01966e-08	2.048e-07	Down
General	Vitvi17g01459	1370.99	1.2717	0.346754	0.110113	3.14908	0.00163785	0.00309316	Up
General	Vitvi16g00726	5.33969	0.557769	-0.842261	0.22686	-3.71268	0.000205073	0.000432835	Down
General	Vitvi16g00727	198.71	0.729778	-0.454471	0.0827467	-5.49232	3.96685e-08	1.18072e-07	Down
General	Vitvi12g00175	220.547	0.846302	-0.240755	0.0619612	-3.88557	0.000102089	0.00022216	Down
General	Vitvi02g00288	104.747	1.88209	0.912339	0.400112	2.28021	0.0225952	0.0357175	Up
General	Vitvi03g00218	13.6501	0.0436788	-4.51692	0.314652	-14.3553	9.86923e-47	1.80901e-45	Down
General	Vitvi12g00038	95.3514	1.65063	0.723019	0.229106	3.15583	0.00160045	0.00302667	Up
General	Vitvi03g00214	7.85026	14.8327	3.89071	0.646272	6.02022	1.74176e-09	5.68034e-09	Up
General	Vitvi03g00215	7.0408	1.45095	0.537001	0.238199	2.25443	0.0241694	0.0380031	Up
General	Vitvi03g00216	309.694	1.42294	0.508876	0.176456	2.88387	0.00392822	0.00704687	Up
General	Vitvi03g00217	8367.2	0.0723026	-3.78981	0.264686	-14.3182	1.68539e-46	3.07289e-45	Down
General	Vitvi03g00212	3.14077	1.98486	0.989037	0.324372	3.04908	0.00229541	0.00424853	Up
General	Vitvi03g00213	288.428	2.39685	1.26114	0.163169	7.72905	1.08351e-14	4.92353e-14	Up
General	Vitvi13g00995	26.6788	0.715613	-0.482748	0.107832	-4.47687	7.5747e-06	1.85128e-05	Down
General	Vitvi12g00039	22.5891	1.75159	0.808663	0.162362	4.98061	6.33852e-07	1.70657e-06	Up
General	Vitvi18g03125	1.29245	2.29847	1.20067	0.418518	2.86887	0.00411943	0.00736745	Up
General	Vitvi18g03129	4.01641	5.74989	2.52354	0.357226	7.06426	1.61473e-12	6.47055e-12	Up
General	Vitvi11g00824	1.20524	0.156886	-2.67221	0.519134	-5.14744	2.64066e-07	7.36251e-07	Down
General	Vitvi11g00825	2.60163	0.314262	-1.66996	0.338405	-4.9348	8.02327e-07	2.13784e-06	Down
General	Vitvi09g01718	15.4718	2.12015	1.08417	0.487232	2.22516	0.0260704	0.0407179	Up
General	Vitvi09g01710	62.0358	0.73966	-0.435066	0.195095	-2.23002	0.0257463	0.0402624	Down
General	Vitvi09g01711	8.18234	2.16365	1.11347	0.425703	2.6156	0.00890716	0.0150788	Up
General	Vitvi09g01713	17.9695	2.17781	1.12288	0.469207	2.39314	0.0167048	0.0270321	Up
General	Vitvi12g00003	654.239	1.39878	0.484165	0.0467058	10.3663	3.53039e-25	2.68734e-24	Up
General	Vitvi12g00002	139.31	0.82848	-0.271462	0.0592789	-4.5794	4.66312e-06	1.16007e-05	Down
General	Vitvi06g01252	276.981	0.139278	-2.84396	0.125789	-22.6091	3.52947e-113	4.57743e-111	Down
General	Vitvi19g01817	556.512	4.52763	2.17876	0.105679	20.6168	1.93991e-94	1.53858e-92	Up
General	Vitvi19g01819	4.72049	2.77578	1.47289	0.452407	3.25568	0.0011312	0.0021827	Up
General	Vitvi01g01515	1.04365	0.160383	-2.64041	1.00346	-2.63129	0.00850604	0.0144424	Down
General	Vitvi10g01616	26.8602	41.9816	5.39168	0.583927	9.23349	2.61962e-20	1.59726e-19	Up
General	Vitvi10g01615	1.18184	7.98447	2.9972	0.730482	4.10304	4.07761e-05	9.26141e-05	Up
General	Vitvi10g01612	29.9229	1.73085	0.791479	0.175332	4.51418	6.35611e-06	1.56407e-05	Up
General	Vitvi09g00043	5007.27	0.902349	-0.148242	0.0506978	-2.92402	0.00345537	0.00624261	Down
General	Vitvi09g00041	113.686	0.147653	-2.75971	0.635546	-4.34227	1.41016e-05	3.35436e-05	Down
General	Vitvi09g00040	773.068	5.01958	2.32757	0.279067	8.34054	7.39543e-17	3.77011e-16	Up
General	Vitvi09g00047	26.2431	0.557972	-0.841735	0.0931949	-9.03198	1.68588e-19	9.89599e-19	Down
General	Vitvi09g00046	36.6177	0.449898	-1.15233	0.232348	-4.95951	7.06724e-07	1.89396e-06	Down
General	Vitvi09g00045	523.136	0.486051	-1.04082	0.302522	-3.44048	0.000580684	0.00116199	Down
General	Vitvi09g00044	576.861	0.82526	-0.27708	0.0601813	-4.60408	4.14288e-06	1.03464e-05	Down
General	Vitvi17g01315	653.763	0.82357	-0.280037	0.0774284	-3.61672	0.000298355	0.00061864	Down
General	Vitvi06g01781	176.551	0.709341	-0.495449	0.141831	-3.49323	0.000477211	0.000965519	Down
General	Vitvi06g01782	746.319	0.684497	-0.546884	0.064701	-8.45249	2.85165e-17	1.48833e-16	Down
General	Vitvi10g00561	1.28793	2.87384	1.52298	0.702171	2.16896	0.0300857	0.046437	Up
General	Vitvi14g00998	1209.62	0.748186	-0.41853	0.0478869	-8.73997	2.3317e-18	1.29392e-17	Down
General	Vitvi14g00993	19.5205	0.586254	-0.770402	0.304748	-2.52799	0.0114716	0.0190388	Down
General	Vitvi14g00992	94.7065	1.19241	0.253875	0.0827045	3.06966	0.002143	0.00398332	Up
General	Vitvi14g02829	35.0291	4.97208	2.31385	0.158314	14.6156	2.23524e-48	4.36487e-47	Up
General	Vitvi14g02821	98.7325	1.43926	0.525323	0.0851028	6.1728	6.70906e-10	2.24919e-09	Up
General	Vitvi07g00669	2.87806	0.563374	-0.827835	0.381404	-2.17049	0.0299694	0.0462748	Down
General	Vitvi07g00668	1.18702	0.133954	-2.90019	0.496761	-5.83819	5.27714e-09	1.66274e-08	Down
General	Vitvi07g00660	9.54039	0.26285	-1.92769	0.267121	-7.21654	5.33262e-13	2.20104e-12	Down
General	Vitvi07g00665	64.3228	1.48798	0.57336	0.117642	4.87377	1.09488e-06	2.88532e-06	Up
General	Vitvi07g00667	490.671	0.581723	-0.781595	0.0598991	-13.0485	6.4787e-39	9.00859e-38	Down
General	Vitvi07g00666	153.85	0.592269	-0.755677	0.0930724	-8.11923	4.69132e-16	2.29024e-15	Down
General	Vitvi16g01201	73.9707	3.00989	1.58971	0.151964	10.4611	1.30328e-25	1.00882e-24	Up
General	Vitvi18g02740	212.18	11.6516	3.54246	0.257753	13.7436	5.56242e-43	9.06024e-42	Up
General	Vitvi18g02741	82.4598	7.07475	2.82268	0.147887	19.0867	3.25657e-81	1.79556e-79	Up
General	Vitvi18g02743	17.5541	2.29302	1.19725	0.402349	2.97565	0.0029237	0.00533206	Up
General	Vitvi18g02745	232.933	0.65363	-0.613454	0.242696	-2.52767	0.0114824	0.019055	Down
General	Vitvi18g02747	15.236	0.56301	-0.828768	0.161543	-5.13032	2.89244e-07	8.03301e-07	Down
General	Vitvi12g01854	5.7319	1.69458	0.760924	0.289061	2.6324	0.00847837	0.0144002	Up
General	Vitvi12g01851	9.92843	0.311983	-1.68046	0.757547	-2.21829	0.0265348	0.0413585	Down
General	Vitvi14g01354	744.162	0.197283	-2.34166	0.233856	-10.0133	1.33288e-23	9.47114e-23	Down
General	Vitvi07g01217	216.658	0.871378	-0.19863	0.0400275	-4.96234	6.96506e-07	1.86819e-06	Down
General	Vitvi07g01216	3.8662	0.65774	-0.604411	0.237419	-2.54575	0.0109042	0.0181739	Down
General	Vitvi14g01353	18.2589	2.8146	1.49293	0.256182	5.82761	5.62266e-09	1.76811e-08	Up
General	Vitvi14g01350	265.114	94.3324	6.55968	0.284028	23.0952	5.16979e-118	7.45499e-116	Up
General	Vitvi12g00724	6.91595	0.482464	-1.05151	0.195124	-5.38891	7.08861e-08	2.06607e-07	Down
General	Vitvi12g00722	204.032	0.785409	-0.348483	0.0468941	-7.43128	1.07554e-13	4.61672e-13	Down
General	Vitvi12g00720	3.33291	0.0928976	-3.42822	0.394456	-8.69099	3.59289e-18	1.97623e-17	Down
General	Vitvi12g00721	175.896	0.167917	-2.57418	0.108137	-23.8048	2.97669e-125	4.99043e-123	Down
General	Vitvi17g00233	721.336	0.689523	-0.53633	0.0561524	-9.55131	1.28061e-21	8.3121e-21	Down
General	Vitvi17g00239	1323.38	0.683357	-0.549288	0.031088	-17.6688	7.2906e-70	2.84734e-68	Down
General	Vitvi05g00353	70.9809	2.63675	1.39876	0.0883465	15.8327	1.85161e-56	4.79673e-55	Up
General	Vitvi05g00352	318.159	0.871489	-0.198445	0.0700674	-2.83221	0.00462276	0.00820573	Down
General	Vitvi05g00350	292.429	2.64308	1.40222	0.143783	9.75232	1.80308e-22	1.21666e-21	Up
General	Vitvi05g00357	11101.6	0.690964	-0.533317	0.106157	-5.02387	5.06405e-07	1.37529e-06	Down
General	Vitvi05g00355	1527.15	0.816078	-0.293221	0.0387079	-7.57523	3.58504e-14	1.57526e-13	Down
General	Vitvi05g00354	322.858	1.34506	0.427675	0.0613351	6.97276	3.1079e-12	1.22352e-11	Up
General	Vitvi05g00359	518.315	0.802357	-0.317684	0.134515	-2.3617	0.0181912	0.0292606	Down
General	Vitvi05g00358	449.249	0.693598	-0.527829	0.0591428	-8.92464	4.47132e-19	2.57407e-18	Down
General	Vitvi14g01756	2494.53	1.27399	0.349359	0.0488984	7.14459	9.02672e-13	3.67502e-12	Up
General	Vitvi09g01381	2517.99	0.696516	-0.521771	0.0404929	-12.8855	5.43127e-38	7.26318e-37	Down
General	Vitvi14g01754	1156.42	1.76471	0.819429	0.0853281	9.60328	7.74431e-22	5.07614e-21	Up
General	Vitvi09g01386	990.334	1.28509	0.361874	0.0503218	7.19119	6.42275e-13	2.64095e-12	Up
General	Vitvi09g01384	24.438	5.64071	2.49588	0.233398	10.6936	1.09018e-26	8.86811e-26	Up
General	Vitvi19g00233	263.055	2.53365	1.34122	0.250863	5.34641	8.97137e-08	2.59429e-07	Up
General	Vitvi19g00231	298.101	0.811632	-0.301102	0.0418364	-7.19713	6.14909e-13	2.53145e-12	Down
General	Vitvi19g00237	1718.75	0.306902	-1.70415	0.151072	-11.2804	1.64036e-29	1.51482e-28	Down
General	Vitvi19g00235	10.1592	2.51611	1.3312	0.296911	4.48348	7.34367e-06	1.79744e-05	Up
General	Vitvi19g00234	1020.4	0.622938	-0.68284	0.0509469	-13.403	5.81033e-41	8.73923e-40	Down
General	Vitvi19g00239	115.444	1.24604	0.317352	0.146849	2.16107	0.0306902	0.0472956	Up
General	Vitvi09g00039	563.659	31.7785	4.98998	0.377797	13.2081	7.87933e-40	1.13305e-38	Up
General	Vitvi14g00404	260.215	1.29789	0.376163	0.0738327	5.0948	3.49103e-07	9.61386e-07	Up
General	Vitvi14g00407	1718.21	1.22058	0.287563	0.0570379	5.04161	4.61633e-07	1.259e-06	Up
General	Vitvi14g00402	394.051	0.929373	-0.105671	0.0448256	-2.35738	0.0184046	0.0295623	Down
General	Vitvi14g00409	697.834	0.750443	-0.414185	0.0503674	-8.22328	1.98008e-16	9.88412e-16	Down
General	Vitvi17g00143	336.663	0.893356	-0.162692	0.0387502	-4.19849	2.68703e-05	6.22563e-05	Down
General	Vitvi02g00379	120.475	1.72221	0.784262	0.354802	2.21042	0.0270757	0.042138	Up
General	Vitvi02g00370	1.22455	0.315881	-1.66255	0.535673	-3.10366	0.00191141	0.003578	Down
General	Vitvi02g00375	22.2242	1.93888	0.955227	0.391629	2.43912	0.0147233	0.0240178	Up
General	Vitvi08g00793	391.496	3.31971	1.73106	0.207996	8.32253	8.61037e-17	4.37542e-16	Up
General	Vitvi08g00791	1380.21	0.42681	-1.22833	0.0980416	-12.5287	5.20193e-36	6.44645e-35	Down
General	Vitvi08g00797	846.147	1.33532	0.41718	0.0594771	7.01413	2.3138e-12	9.19147e-12	Up
General	Vitvi08g00794	231.321	3.84103	1.94149	0.109172	17.7838	9.43996e-71	3.77251e-69	Up
General	Vitvi08g00795	62.2123	1.81407	0.859228	0.196459	4.37358	1.22227e-05	2.92659e-05	Up
General	Vitvi08g00798	33.9513	0.636711	-0.651291	0.0965601	-6.74492	1.53107e-11	5.77083e-11	Down
General	Vitvi08g00799	2013.12	0.895082	-0.159908	0.0452462	-3.53417	0.00040906	0.000834263	Down
General	Vitvi05g02248	432.157	0.902787	-0.147542	0.0353091	-4.17859	2.93327e-05	6.7636e-05	Down
General	Vitvi05g02240	96.4557	2.316	1.21163	0.0867109	13.9733	2.27021e-44	3.88176e-43	Up
General	Vitvi05g02245	154.599	0.844887	-0.24317	0.0543766	-4.47196	7.75043e-06	1.8925e-05	Down
General	Vitvi08g00240	2590.86	0.821121	-0.284332	0.0953058	-2.98337	0.00285095	0.00520721	Down
General	Vitvi08g00243	7.79709	0.0755864	-3.72573	0.598446	-6.22567	4.79492e-10	1.62571e-09	Down
General	Vitvi08g00245	16.0526	1.1706	0.227247	0.106091	2.142	0.0321938	0.0494361	Up
General	Vitvi15g00615	232.152	1.65228	0.724455	0.0889549	8.14406	3.82224e-16	1.87395e-15	Up
General	Vitvi15g00617	116.69	7.37423	2.88249	0.184054	15.6611	2.78907e-55	6.97978e-54	Up
General	Vitvi15g00611	41.3903	0.77716	-0.363716	0.140256	-2.59323	0.0095079	0.0160221	Down
General	Vitvi15g00613	480.678	0.823391	-0.280351	0.057502	-4.8755	1.08532e-06	2.86194e-06	Down
General	Vitvi02g01426	3.36379	0.389846	-1.35902	0.309443	-4.39184	1.12394e-05	2.70188e-05	Down
General	Vitvi02g01421	7.1068	0.682796	-0.550473	0.211379	-2.60419	0.00920907	0.0155541	Down
General	Vitvi02g01422	981.817	0.160081	-2.64312	0.285181	-9.26823	1.89253e-20	1.16426e-19	Down
General	Vitvi02g01429	71.7497	1.48001	0.565608	0.067714	8.35289	6.66133e-17	3.40345e-16	Up
General	Vitvi16g00875	3359	1.23237	0.301441	0.0515827	5.84384	5.10105e-09	1.6079e-08	Up
General	Vitvi18g02540	2109.5	0.726558	-0.46085	0.0484289	-9.51602	1.79937e-21	1.15953e-20	Down
General	Vitvi18g02547	7.35379	1.46184	0.547781	0.185141	2.95873	0.00308913	0.00561538	Up
General	Vitvi18g02544	12.4063	0.218443	-2.19467	0.223977	-9.79864	1.14113e-22	7.75843e-22	Down
General	Vitvi18g02545	4.34777	0.214773	-2.21912	0.366301	-6.05819	1.37666e-09	4.51824e-09	Down
General	Vitvi18g01015	323.31	1.28557	0.362411	0.04121	8.79424	1.44016e-18	8.07436e-18	Up
General	Vitvi18g01017	718.79	0.751782	-0.411615	0.0372996	-11.0354	2.57974e-28	2.26177e-27	Down
General	Vitvi18g01016	1169.92	0.715751	-0.482471	0.0781812	-6.17119	6.77778e-10	2.27186e-09	Down
General	Vitvi18g01010	56.3907	0.0671076	-3.89738	0.301217	-12.9388	2.71916e-38	3.68651e-37	Down
General	Vitvi18g01013	464.785	0.898075	-0.155093	0.0418536	-3.7056	0.000210889	0.000444429	Down
General	Vitvi18g01012	398.463	0.868384	-0.203594	0.0576774	-3.52988	0.000415743	0.000847221	Down
General	Vitvi18g01019	2951.24	39.3899	5.29975	0.244607	21.6664	4.25551e-104	4.3228e-102	Up
General	Vitvi08g01119	20.7651	1.26293	0.336774	0.104307	3.22868	0.00124365	0.00238501	Up
General	Vitvi08g01118	238.893	1.16558	0.221043	0.0633067	3.49163	0.000480088	0.000971053	Up
General	Vitvi08g01113	986.68	0.730657	-0.452733	0.0573864	-7.88921	3.04102e-15	1.42943e-14	Down
General	Vitvi08g01112	16.3419	0.490623	-1.02731	0.226384	-4.53792	5.68109e-06	1.40282e-05	Down
General	Vitvi08g01111	657.868	0.811457	-0.301413	0.0683003	-4.41306	1.0192e-05	2.45783e-05	Down
General	Vitvi08g01117	47.9519	5.33104	2.41442	0.252878	9.54776	1.32526e-21	8.59379e-21	Up
General	Vitvi08g01114	37.8135	1.27588	0.351494	0.106924	3.28734	0.0010114	0.00196403	Up
General	Vitvi18g00940	983.805	0.524911	-0.929854	0.0751868	-12.3673	3.92985e-35	4.66e-34	Down
General	Vitvi18g00941	906.471	0.751238	-0.412657	0.0360506	-11.4466	2.44471e-30	2.34585e-29	Down
General	Vitvi18g00942	64.6906	0.660932	-0.597426	0.0880523	-6.78489	1.16171e-11	4.41986e-11	Down
General	Vitvi18g00944	15.515	0.591296	-0.758048	0.131448	-5.76688	8.07514e-09	2.51347e-08	Down
General	Vitvi18g00946	10.4204	2.48028	1.3105	0.391923	3.34377	0.000826484	0.00162437	Up
General	Vitvi18g00948	500.722	3.33461	1.73752	0.120999	14.3598	9.24988e-47	1.6985e-45	Up
General	Vitvi18g00949	3677.33	0.894325	-0.161129	0.0468702	-3.43776	0.000586547	0.00117281	Down
General	Vitvi13g00380	202.456	0.702429	-0.509575	0.0805091	-6.32941	2.46101e-10	8.54497e-10	Down
General	Vitvi13g00382	77.9611	1.57827	0.658342	0.0919752	7.15782	8.19702e-13	3.34781e-12	Up
General	Vitvi13g00389	31.0965	0.321616	-1.63659	0.458086	-3.57267	0.000353356	0.000726331	Down
General	Vitvi01g00959	23.9524	1.46515	0.551049	0.0996335	5.53076	3.1885e-08	9.5553e-08	Up
General	Vitvi01g00958	1.33455	3.47089	1.79531	0.704994	2.54655	0.0108792	0.0181358	Up
General	Vitvi01g00950	266.788	0.561828	-0.8318	0.0722043	-11.5201	1.04517e-30	1.02338e-29	Down
General	Vitvi01g00952	375.132	0.39809	-1.32883	0.111327	-11.9363	7.65493e-33	8.15774e-32	Down
General	Vitvi01g00957	16.2074	1.58007	0.65999	0.121948	5.41204	6.23114e-08	1.82492e-07	Up
General	Vitvi17g00224	3.39314	3.25532	1.7028	0.316346	5.3827	7.33773e-08	2.13626e-07	Up
General	Vitvi13g01387	12.893	3.81209	1.93058	0.229227	8.42214	3.6966e-17	1.91767e-16	Up
General	Vitvi18g01170	57.665	0.8303	-0.268295	0.0910215	-2.9476	0.00320247	0.00581117	Down
General	Vitvi17g00225	8.79438	0.426367	-1.22983	0.353279	-3.4812	0.000499171	0.00100748	Down
General	Vitvi18g00050	937.047	3.46372	1.79232	0.0836647	21.4227	8.21461e-102	7.87877e-100	Up
General	Vitvi18g00051	10.2281	6.38573	2.67485	0.398359	6.71467	1.88487e-11	7.0592e-11	Up
General	Vitvi18g00056	14846.2	0.266174	-1.90956	0.107117	-17.8269	4.37002e-71	1.76694e-69	Down
General	Vitvi18g00057	254.529	1.23612	0.305817	0.0484032	6.31812	2.64765e-10	9.16369e-10	Up
General	Vitvi14g01419	1787.06	0.377551	-1.40526	0.0721739	-19.4704	1.95685e-84	1.19385e-82	Down
General	Vitvi14g01418	509.792	0.736983	-0.440296	0.0405666	-10.8537	1.91596e-27	1.61724e-26	Down
General	Vitvi13g00656	1.65452	0.46996	-1.08939	0.347972	-3.13068	0.00174402	0.00328282	Down
General	Vitvi13g00651	221.702	1.18446	0.244231	0.0879425	2.77716	0.00548359	0.00962931	Up
General	Vitvi13g01528	2.09713	0.297085	-1.75105	0.403927	-4.33507	1.45716e-05	3.46057e-05	Down
General	Vitvi13g01526	89.7942	0.269531	-1.89148	0.109843	-17.2198	1.88793e-66	6.47769e-65	Down
General	Vitvi13g01527	48.566	0.254371	-1.975	0.134561	-14.6773	9.00657e-49	1.78925e-47	Down
General	Vitvi13g01522	104.333	11.9533	3.57934	0.166504	21.4971	1.65877e-102	1.62884e-100	Up
General	Vitvi13g01523	99.7739	12.9261	3.69221	0.169885	21.7336	9.88352e-105	1.03456e-102	Up
General	Vitvi13g01520	80.6651	4.28092	2.09792	0.0908999	23.0795	7.44722e-118	1.06645e-115	Up
General	Vitvi10g00159	48.1835	0.677547	-0.561606	0.140436	-3.99903	6.36028e-05	0.000141133	Down
General	Vitvi10g00158	783.046	0.896921	-0.156946	0.0508912	-3.08396	0.00204264	0.00380775	Down
General	Vitvi04g01029	79.77	0.827162	-0.273759	0.0972513	-2.81496	0.00487826	0.00862289	Down
General	Vitvi18g03084	108.199	1.5413	0.62415	0.0655936	9.51541	1.81005e-21	1.16604e-20	Up
General	Vitvi18g03085	6.35978	2.25061	1.17031	0.241984	4.83632	1.32262e-06	3.44931e-06	Up
General	Vitvi18g03081	2.71197	7.11277	2.83041	0.479152	5.90712	3.48141e-09	1.10839e-08	Up
General	Vitvi18g03088	43.2901	0.0023889	-8.70944	0.669128	-13.0161	9.90936e-39	1.365e-37	Down
General	Vitvi18g02978	64.1336	0.810917	-0.302373	0.117671	-2.56964	0.0101804	0.0170675	Down
General	Vitvi04g00860	3063.55	0.834628	-0.260795	0.101958	-2.55788	0.0105313	0.01759	Down
General	Vitvi03g00395	1351.54	0.379475	-1.39792	0.105931	-13.1965	9.18931e-40	1.32051e-38	Down
General	Vitvi03g00394	121.71	1.91199	0.935074	0.205232	4.55618	5.20918e-06	1.29093e-05	Up
General	Vitvi03g00397	3387.98	0.490932	-1.0264	0.134917	-7.60767	2.79073e-14	1.23466e-13	Down
General	Vitvi03g00396	76.0494	0.807804	-0.307923	0.0824459	-3.73485	0.000187827	0.000397821	Down
General	Vitvi17g00228	160.587	0.452215	-1.14492	0.0803283	-14.253	4.29445e-46	7.71392e-45	Down
General	Vitvi03g00029	192.89	0.729111	-0.455791	0.0922197	-4.94244	7.7151e-07	2.05919e-06	Down
General	Vitvi03g00028	568.308	1.12523	0.17022	0.0774787	2.19699	0.0280211	0.0434976	Up
General	Vitvi03g00023	27.5129	0.428584	-1.22235	0.115432	-10.5894	3.33884e-26	2.65217e-25	Down
General	Vitvi03g00022	2223.04	0.946982	-0.0785915	0.0262308	-2.99615	0.0027341	0.00500666	Down
General	Vitvi01g01239	25.5795	2.52288	1.33507	0.175675	7.59965	2.96942e-14	1.31158e-13	Up
General	Vitvi17g00464	770.396	1.34893	0.431818	0.122997	3.51079	0.000446779	0.000906883	Up
General	Vitvi17g00465	917.913	1.74371	0.802157	0.107614	7.45404	9.05272e-14	3.89802e-13	Up
General	Vitvi09g01696	3.5607	2.8843	1.52822	0.472717	3.23285	0.00122562	0.00235344	Up
General	Vitvi18g02029	50.3671	2.15293	1.1063	0.166951	6.62651	3.4372e-11	1.26591e-10	Up
General	Vitvi17g00460	2.2812	4.49695	2.16895	0.39672	5.46719	4.57216e-08	1.35502e-07	Up
General	Vitvi18g02021	671.706	2.40349	1.26513	0.0634802	19.9296	2.25537e-88	1.59274e-86	Up
General	Vitvi18g02020	221.903	1.41322	0.498983	0.0587426	8.4944	1.98963e-17	1.04797e-16	Up
General	Vitvi17g00461	36.1954	7.34553	2.87687	0.147661	19.4829	1.53262e-84	9.37806e-83	Up
General	Vitvi17g00462	2030.31	0.7189	-0.476137	0.0666477	-7.14408	9.06015e-13	3.68718e-12	Down
General	Vitvi09g01523	2.59678	0.167837	-2.57486	0.415142	-6.20237	5.56205e-10	1.8784e-09	Down
General	Vitvi09g01521	1885.85	2.12306	1.08614	0.154862	7.01363	2.32216e-12	9.21934e-12	Up
General	Vitvi09g01525	218	0.714182	-0.485637	0.0713712	-6.80438	1.01486e-11	3.87688e-11	Down
General	Vitvi09g01524	4.16318	0.537693	-0.895144	0.331339	-2.7016	0.0069007	0.0119059	Down
General	Vitvi06g01425	2346.41	0.483064	-1.04971	0.0549332	-19.1089	2.12845e-81	1.18945e-79	Down
General	Vitvi06g01427	316.575	0.943548	-0.0838329	0.0377046	-2.22341	0.0261879	0.0408669	Down
General	Vitvi06g01429	23.4267	2.87231	1.52221	0.132463	11.4916	1.45322e-30	1.4122e-29	Up
General	Vitvi01g00547	25.2896	0.47746	-1.06655	0.0939095	-11.3572	6.83207e-30	6.42426e-29	Down
General	Vitvi01g00544	1006.87	1.12872	0.174687	0.0703338	2.48369	0.0130031	0.0213893	Up
General	Vitvi01g00543	857.825	3.84547	1.94316	0.148015	13.1282	2.27097e-39	3.21632e-38	Up
General	Vitvi01g00540	763.358	2.01606	1.01154	0.0889797	11.3682	6.02062e-30	5.68198e-29	Up
General	Vitvi01g00541	0.451887	3.05665	1.61195	0.638423	2.52489	0.0115733	0.0191936	Up
General	Vitvi07g02120	163.374	0.75491	-0.405623	0.0550755	-7.36485	1.7734e-13	7.50445e-13	Down
General	Vitvi07g02122	186.295	0.653904	-0.61285	0.0654136	-9.36884	7.33316e-21	4.60326e-20	Down
General	Vitvi07g02125	357.056	0.70853	-0.497098	0.0561584	-8.85173	8.61766e-19	4.90085e-18	Down
General	Vitvi07g02129	57.6687	0.667271	-0.583656	0.111654	-5.22735	1.7196e-07	4.86152e-07	Down
General	Vitvi06g01578	0.651322	2.81745	1.49439	0.629102	2.37543	0.0175284	0.0282629	Up
General	Vitvi01g00098	788.906	1.12736	0.172942	0.0319103	5.41964	5.97181e-08	1.75245e-07	Up
General	Vitvi07g01476	54.2497	1.24514	0.316305	0.115913	2.72881	0.0063564	0.0110342	Up
General	Vitvi04g00039	373.693	0.771856	-0.373597	0.0684474	-5.45816	4.81084e-08	1.42249e-07	Down
General	Vitvi04g00038	5753.67	0.652021	-0.61701	0.071516	-8.62759	6.26601e-18	3.39672e-17	Down
General	Vitvi04g00037	167.206	0.727533	-0.458916	0.0905005	-5.07087	3.96006e-07	1.08447e-06	Down
General	Vitvi04g00036	1.53563	6.1484	2.62021	0.964073	2.71785	0.00657068	0.0113717	Up
General	Vitvi04g00035	338.709	1.4244	0.510352	0.104672	4.87573	1.08407e-06	2.85905e-06	Up
General	Vitvi04g00034	221.617	2.44967	1.29259	0.263359	4.90808	9.19725e-07	2.44057e-06	Up
General	Vitvi04g00031	22.5524	17.7511	4.14984	0.255728	16.2275	3.22113e-59	9.01262e-58	Up
General	Vitvi04g00030	3.43287	15.8815	3.98927	0.463536	8.60618	7.5536e-18	4.0797e-17	Up
General	Vitvi01g00091	872.717	0.25285	-1.98365	0.200921	-9.87279	5.46234e-23	3.77476e-22	Down
General	Vitvi11g00670	3.15196	5.34595	2.41845	0.447405	5.40549	6.46307e-08	1.89069e-07	Up
General	Vitvi01g00097	225.327	1.21516	0.281152	0.0479767	5.86018	4.62375e-09	1.46102e-08	Up
General	Vitvi11g00676	639.934	0.396584	-1.3343	0.0677754	-19.6871	2.78121e-86	1.82067e-84	Down
General	Vitvi11g00674	2.88468	0.345414	-1.5336	0.311671	-4.92059	8.62833e-07	2.29432e-06	Down
General	Vitvi17g00796	60.6552	1.31541	0.395509	0.0970351	4.07594	4.58294e-05	0.000103465	Up
General	Vitvi17g00797	148.647	0.451657	-1.1467	0.14463	-7.92852	2.21781e-15	1.04725e-14	Down
General	Vitvi07g00787	422.417	1.51787	0.602049	0.0571897	10.5272	6.47117e-26	5.07964e-25	Up
General	Vitvi16g01836	89.6476	0.810526	-0.30307	0.09086	-3.33558	0.000851226	0.00167014	Down
General	Vitvi04g01344	222.822	1.7289	0.789851	0.0401985	19.6487	5.92552e-86	3.80655e-84	Up
General	Vitvi04g01345	15.019	3.71129	1.89192	0.204867	9.23488	2.58584e-20	1.57759e-19	Up
General	Vitvi19g00807	5.65587	1.96856	0.977144	0.386931	2.52537	0.0115577	0.0191724	Up
General	Vitvi07g00430	187.135	2.41531	1.27221	0.172328	7.3825	1.55347e-13	6.59546e-13	Up
General	Vitvi07g00432	1122.31	1.6265	0.701768	0.0602934	11.6392	2.60415e-31	2.61569e-30	Up
General	Vitvi07g00434	1199.21	0.93945	-0.0901112	0.0351368	-2.56458	0.01033	0.0173015	Down
General	Vitvi07g00435	793.454	0.661194	-0.596855	0.0555229	-10.7497	5.94442e-27	4.89731e-26	Down
General	Vitvi07g00436	876.109	9.60008	3.26305	0.147848	22.0703	6.09458e-108	6.7568e-106	Up
General	Vitvi07g02465	123.443	3.92132	1.97134	0.116558	16.9129	3.61348e-64	1.15884e-62	Up
General	Vitvi07g02464	3.80792	3.58953	1.8438	0.281637	6.54671	5.88197e-11	2.14146e-10	Up
General	Vitvi07g02467	350.622	1.18826	0.248851	0.0571224	4.35645	1.32188e-05	3.15345e-05	Up
General	Vitvi19g02073	13.941	0.635904	-0.653119	0.164037	-3.98154	6.84713e-05	0.000151415	Down
General	Vitvi07g02469	18.5703	1.46355	0.549476	0.126381	4.34778	1.37523e-05	3.27695e-05	Up
General	Vitvi15g00754	1.15527	8.52758	3.09214	0.979506	3.15683	0.00159493	0.00301706	Up
General	Vitvi15g00752	232.392	1.19957	0.262518	0.0691097	3.79857	0.000145531	0.000311728	Up
General	Vitvi15g00753	297.406	0.281581	-1.82838	0.187553	-9.74857	1.87082e-22	1.25908e-21	Down
General	Vitvi06g00295	1820.01	0.512907	-0.96323	0.0617928	-15.5881	8.77658e-55	2.15969e-53	Down
General	Vitvi06g00294	354.578	0.856293	-0.223823	0.0920755	-2.43086	0.0150629	0.0245291	Down
General	Vitvi06g00296	969.974	2.13276	1.09272	0.066896	16.3347	5.59514e-60	1.60246e-58	Up
General	Vitvi06g00290	491.613	1.16714	0.222976	0.0534281	4.17338	3.00112e-05	6.91156e-05	Up
General	Vitvi06g00292	280.162	0.663584	-0.59165	0.145467	-4.06724	4.75736e-05	0.00010725	Down
General	Vitvi06g00299	2.90588	0.419879	-1.25195	0.355984	-3.51688	0.000436655	0.000887558	Down
General	Vitvi06g00298	192.899	1.88158	0.911948	0.0796375	11.4512	2.31809e-30	2.22954e-29	Up
General	Vitvi14g00308	11.6337	78.9253	6.30242	0.460485	13.6865	1.22326e-42	1.97224e-41	Up
General	Vitvi14g00303	502.056	0.620295	-0.688974	0.160761	-4.28569	1.82171e-05	4.28537e-05	Down
General	Vitvi14g00300	213.007	1.17724	0.235403	0.102377	2.29937	0.021484	0.0341049	Up
General	Vitvi14g00301	97.863	1.46676	0.552632	0.216431	2.55339	0.0106681	0.0178033	Up
General	Vitvi14g00307	12.5458	79.382	6.31074	0.465828	13.5474	8.21346e-42	1.28019e-40	Up
General	Vitvi14g00304	8.11257	5.96218	2.57584	0.350097	7.3575	1.87388e-13	7.92318e-13	Up
General	Vitvi14g00305	31.3698	5.15856	2.36697	0.186997	12.6578	1.01274e-36	1.28912e-35	Up
General	Vitvi15g01089	263.982	1.2468	0.318227	0.13569	2.34524	0.0190146	0.0304734	Up
General	Vitvi15g01088	353.585	1.40321	0.488734	0.0770639	6.34193	2.26897e-10	7.89945e-10	Up
General	Vitvi15g01087	1.25958	0.432486	-1.20928	0.439631	-2.75066	0.00594756	0.0103725	Down
General	Vitvi15g01086	124.188	0.811722	-0.300943	0.0539691	-5.5762	2.45825e-08	7.41214e-08	Down
General	Vitvi15g01085	558.213	1.62555	0.700924	0.057199	12.2541	1.59645e-34	1.84325e-33	Up
General	Vitvi15g01084	918.786	3.44466	1.78436	0.159527	11.1853	4.8101e-29	4.35421e-28	Up
General	Vitvi15g01083	1.00987	4.31698	2.11002	0.476397	4.42912	9.46185e-06	2.29113e-05	Up
General	Vitvi15g01080	255.568	1.20146	0.264792	0.0876485	3.02106	0.00251889	0.00463147	Up
General	Vitvi10g00284	318.389	0.382569	-1.38621	0.136192	-10.1783	2.47819e-24	1.80831e-23	Down
General	Vitvi10g00282	1.20497	0.22106	-2.17749	0.541094	-4.02424	5.71607e-05	0.000127525	Down
General	Vitvi10g00281	6.4017	0.367926	-1.44251	0.308134	-4.68144	2.84862e-06	7.21549e-06	Down
General	Vitvi10g00280	372.182	0.277024	-1.85192	0.134102	-13.8097	2.22638e-43	3.66987e-42	Down
General	Vitvi19g02079	35.2726	0.498007	-1.00576	0.136551	-7.36548	1.76513e-13	7.47101e-13	Down
General	Vitvi19g02078	167.381	0.908555	-0.138354	0.051025	-2.71149	0.00669825	0.0115779	Down
General	Vitvi19g02076	112.785	1.56396	0.645199	0.127707	5.05218	4.36787e-07	1.19361e-06	Up
General	Vitvi19g02075	43.8564	1.40121	0.486674	0.162298	2.99864	0.00271189	0.00496952	Up
General	Vitvi17g00863	868.535	1.08601	0.119039	0.0509087	2.33828	0.0193728	0.0309968	Up
General	Vitvi17g00866	62.3188	1.40305	0.488563	0.194166	2.51621	0.0118623	0.0196224	Up
General	Vitvi17g00867	33.1606	0.856543	-0.223402	0.100235	-2.2288	0.0258275	0.0403812	Down
General	Vitvi17g00869	219.127	2.64145	1.40133	0.0988932	14.1701	1.40248e-45	2.48458e-44	Up
General	Vitvi19g00060	1042.8	0.825669	-0.276365	0.0415113	-6.65759	2.78353e-11	1.03199e-10	Down
General	Vitvi19g00067	7.49243	0.725457	-0.463037	0.215698	-2.14669	0.0318179	0.048891	Down
General	Vitvi05g00670	56.3374	0.00798632	-6.96825	0.482633	-14.438	2.98406e-47	5.58387e-46	Down
General	Vitvi05g00672	2271.64	1.43997	0.526043	0.126513	4.15801	3.21026e-05	7.36607e-05	Up
General	Vitvi19g00069	652.138	1.4298	0.515814	0.0480195	10.7418	6.47982e-27	5.32352e-26	Up
General	Vitvi05g00675	89.1425	1.48386	0.569355	0.151539	3.75714	0.000171864	0.00036555	Up
General	Vitvi05g00676	390.928	0.292211	-1.77492	0.319076	-5.56268	2.65656e-08	7.99606e-08	Down
General	Vitvi12g02350	3.26209	0.0612825	-4.02838	0.960955	-4.19206	2.76434e-05	6.39268e-05	Down
General	Vitvi12g02352	7.52821	0.380491	-1.39407	0.502364	-2.77501	0.00551999	0.00968994	Down
General	Vitvi12g02355	77.6442	0.00152104	-9.36072	0.956848	-9.78287	1.33368e-22	9.0407e-22	Down
General	Vitvi12g02354	3.96431	0.0282845	-5.14385	1.44349	-3.56348	0.00036597	0.000751061	Down
General	Vitvi12g02356	151485	0.0661206	-3.91876	0.186145	-21.0522	2.18497e-98	1.92548e-96	Down
General	Vitvi05g01789	69.2672	0.580461	-0.784728	0.0792309	-9.90432	3.98691e-23	2.76908e-22	Down
General	Vitvi05g01788	2.35339	0.422751	-1.24212	0.328804	-3.77769	0.00015829	0.000337654	Down
General	Vitvi05g01782	67.7504	4.63669	2.2131	0.328194	6.74325	1.54881e-11	5.83451e-11	Up
General	Vitvi05g01787	168.09	0.592351	-0.755476	0.0691969	-10.9178	9.47902e-28	8.10057e-27	Down
General	Vitvi05g01786	2.37311	3.14753	1.65422	0.436087	3.79332	0.000148645	0.000317901	Up
General	Vitvi11g01507	26.5588	4.6283	2.21048	0.428279	5.16132	2.45217e-07	6.85085e-07	Up
General	Vitvi11g01503	5.49599	0.609375	-0.714599	0.223084	-3.20327	0.00135874	0.00259107	Down
General	Vitvi14g02417	107.328	2.26326	1.1784	0.136778	8.61545	6.96649e-18	3.77248e-17	Up
General	Vitvi09g00630	95.2176	1.5477	0.630129	0.0750991	8.39064	4.83518e-17	2.48768e-16	Up
General	Vitvi05g01252	138.176	0.096581	-3.37212	0.25806	-13.0672	5.06979e-39	7.08293e-38	Down
General	Vitvi03g00629	578.964	0.714645	-0.484701	0.206996	-2.34159	0.0192016	0.0307491	Down
General	Vitvi03g00628	112.567	0.106903	-3.22563	0.171269	-18.8337	4.00073e-79	2.08331e-77	Down
General	Vitvi03g00626	190.104	1.24897	0.320745	0.0920178	3.48568	0.000490891	0.000991251	Up
General	Vitvi19g02334	235.034	0.839547	-0.252317	0.0532031	-4.74253	2.11065e-06	5.41272e-06	Down
General	Vitvi19g02331	48.5003	0.8672	-0.205563	0.0887954	-2.31501	0.0206122	0.0328219	Down
General	Vitvi19g02333	60.7219	0.853146	-0.229135	0.0733223	-3.12504	0.00177783	0.00334373	Down
General	Vitvi08g00160	227.409	0.750526	-0.414026	0.0458346	-9.03304	1.66964e-19	9.81459e-19	Down
General	Vitvi08g00163	870.208	1.0797	0.110631	0.0488968	2.26254	0.0236641	0.0372587	Up
General	Vitvi18g01938	31.3032	1.56742	0.64839	0.262569	2.46941	0.0135336	0.0222052	Up
General	Vitvi18g01933	0.644423	3.75813	1.91001	0.712666	2.6801	0.00736008	0.0126372	Up
General	Vitvi10g00731	1.08529	0.329063	-1.60356	0.555135	-2.8886	0.00386958	0.00694833	Down
General	Vitvi01g01962	677.122	1.96021	0.971007	0.0976751	9.94119	2.75521e-23	1.92659e-22	Up
General	Vitvi01g01960	400.651	0.173737	-2.52502	0.120521	-20.9509	1.84254e-97	1.59643e-95	Down
General	Vitvi01g01965	4.51478	0.363731	-1.45906	0.369162	-3.95234	7.73899e-05	0.000170316	Down
General	Vitvi01g01969	59.1087	2.88637	1.52926	0.123892	12.3435	5.28221e-35	6.22781e-34	Up
General	Vitvi01g01968	33.3448	0.699062	-0.516507	0.109996	-4.69571	2.65684e-06	6.7463e-06	Down
General	Vitvi02g01672	11.8636	0.541302	-0.885493	0.152033	-5.82436	5.73334e-09	1.80252e-08	Down
General	Vitvi02g01673	38.5159	0.0263648	-5.24524	0.392811	-13.3531	1.13639e-40	1.69562e-39	Down
General	Vitvi18g01205	0.674807	5.80648	2.53767	0.7869	3.22489	0.00126022	0.00241425	Up
General	Vitvi18g01207	0.416949	0.289328	-1.78922	0.823405	-2.17295	0.0297837	0.0460087	Down
General	Vitvi18g01202	375.653	2.56829	1.36081	0.26967	5.04618	4.50722e-07	1.23006e-06	Up
General	Vitvi17g00726	222.712	0.732471	-0.449156	0.0854237	-5.25797	1.45651e-07	4.13587e-07	Down
General	Vitvi04g00230	124.498	1.26327	0.337168	0.0772256	4.36601	1.26537e-05	3.02516e-05	Up
General	Vitvi04g00232	581.411	1.47367	0.559414	0.146219	3.82586	0.000130318	0.000280511	Up
General	Vitvi04g00235	308.41	0.733711	-0.446716	0.0759293	-5.88331	4.02134e-09	1.27536e-08	Down
General	Vitvi04g00234	4.86508	2.54662	1.34858	0.443593	3.04013	0.00236475	0.00436792	Up
General	Vitvi04g00237	721.144	0.736912	-0.440435	0.0438561	-10.0427	9.89076e-24	7.06713e-23	Down
General	Vitvi04g00236	4.52916	0.482551	-1.05125	0.287127	-3.66126	0.000250974	0.000524031	Down
General	Vitvi17g00701	2094.85	1.41857	0.504441	0.0548916	9.18976	3.93708e-20	2.37874e-19	Up
General	Vitvi17g00700	463.571	0.688493	-0.538486	0.0517836	-10.3988	2.51151e-25	1.92099e-24	Down
General	Vitvi11g00663	198.509	0.510571	-0.969817	0.261545	-3.70803	0.000208874	0.000440544	Down
General	Vitvi04g00586	84.0419	0.70252	-0.509388	0.125722	-4.0517	5.08478e-05	0.00011412	Down
General	Vitvi04g00584	549.522	0.848852	-0.236414	0.0923405	-2.56025	0.0104598	0.0174876	Down
General	Vitvi04g00583	542.009	0.932591	-0.100683	0.0444603	-2.26455	0.0235401	0.0370861	Down
General	Vitvi04g00582	619.412	0.69753	-0.519672	0.0479589	-10.8358	2.33004e-27	1.95794e-26	Down
General	Vitvi04g00580	149.02	1.32767	0.408897	0.0550149	7.43249	1.06574e-13	4.57656e-13	Up
General	Vitvi08g02289	29.124	4.00325	2.00117	0.223799	8.94184	3.82743e-19	2.21141e-18	Up
General	Vitvi11g00593	344.215	0.808279	-0.307074	0.064632	-4.75112	2.02298e-06	5.19564e-06	Down
General	Vitvi11g00591	185.065	0.683359	-0.549284	0.0750933	-7.31468	2.57988e-13	1.08327e-12	Down
General	Vitvi11g00596	70.188	0.391662	-1.35232	0.148496	-9.10677	8.4868e-20	5.03905e-19	Down
General	Vitvi11g00595	2.29277	5.37806	2.42709	0.503231	4.82301	1.41409e-06	3.67903e-06	Up
General	Vitvi10g00298	9.55072	0.465457	-1.10328	0.189119	-5.83378	5.4184e-09	1.70558e-08	Down
General	Vitvi09g01303	72.4501	1.48631	0.571738	0.101329	5.6424	1.67693e-08	5.11613e-08	Up
General	Vitvi09g01302	235.303	2.04158	1.02969	0.206032	4.99771	5.80154e-07	1.5667e-06	Up
General	Vitvi10g00292	60.2903	0.850294	-0.233966	0.0733688	-3.1889	0.00142813	0.00271799	Down
General	Vitvi09g01300	1504.62	1.1278	0.173506	0.0356518	4.86668	1.13486e-06	2.98532e-06	Up
General	Vitvi10g00296	9.00099	0.435815	-1.19821	0.180649	-6.63283	3.29306e-11	1.21413e-10	Down
General	Vitvi09g01304	377.757	1.43372	0.519768	0.08351	6.22402	4.84575e-10	1.64268e-09	Up
General	Vitvi04g01189	927.708	1.40178	0.487258	0.0580177	8.39844	4.52453e-17	2.33543e-16	Up
General	Vitvi04g01182	1913.66	1.33095	0.412458	0.0688162	5.99362	2.05218e-09	6.65274e-09	Up
General	Vitvi04g01185	56.876	0.811975	-0.300493	0.0585818	-5.12946	2.90572e-07	8.06769e-07	Down
General	Vitvi04g01186	246.255	0.875072	-0.192526	0.0884521	-2.17661	0.0295097	0.045623	Down
General	Vitvi12g00574	10.8213	0.102327	-3.28875	0.585936	-5.61281	1.99065e-08	6.03755e-08	Down
General	Vitvi12g00573	0.547962	0.335132	-1.5772	0.717866	-2.19706	0.0280159	0.0434928	Down
[truncated: 34,182 more rows]

## Sheet: TableS9
Table S9. Description of each cis-eQTL identified by Matrix eQTL and associated down and up regulated genes.
SNP	Chr_pos	gene	Up/Down	fc (absolute values)	log2FoldChange	beta	t-stat	p-value	FDR
NC_012025.3_2030387_8641240	NC_012025.3_2030387	Vitvi19g01851	GD	0.153073	-2.7077	20.0365	79.9755	6.66208e-13	6.38205e-09
NC_012021.3_14765900_5495826	NC_012021.3_14765900	Vitvi15g01495	GD	0.334988	-1.57782	-228.436	-77.1884	8.84509e-13	8.39515e-09
NC_012021.3_14767856_5495943	NC_012021.3_14767856	Vitvi15g01495	GD	0.334988	-1.57782	-228.436	-77.1884	8.84509e-13	8.39515e-09
NC_012015.3_22440993_17257909	NC_012015.3_22440993	Vitvi09g02012	GD	0.524216	-0.931768	-16.0407	-44.1826	7.60003e-11	5.83021e-07
NC_012015.3_22447315_17258222	NC_012015.3_22447315	Vitvi09g02012	GD	0.524216	-0.931768	-16.0407	-44.1826	7.60003e-11	5.83021e-07
NC_012024.3_7516001_7611408	NC_012024.3_7516001	Vitvi18g02648	GD	0.0951817	-3.39317	-21.1277	-44.1205	7.68561e-11	5.87269e-07
NC_012024.3_7516188_7611422	NC_012024.3_7516188	Vitvi18g02648	GD	0.0951817	-3.39317	-21.1277	-44.1205	7.68561e-11	5.87269e-07
NC_012019.3_9505151_2945061	NC_012019.3_9505151	Vitvi13g02109	GD	0.332487	-1.58863	-55.4148	-41.412	1.2733e-10	9.20732e-07
NC_012019.3_9508684_2945212	NC_012019.3_9508684	Vitvi13g02109	GD	0.332487	-1.58863	-55.4148	-41.412	1.2733e-10	9.20732e-07
NC_012025.3_8026882_8872116	NC_012025.3_8026882	Vitvi19g00645	GD	0.36155	-1.46773	186.746	41.4011	1.27598e-10	9.20732e-07
NC_012025.3_8027120_8872131	NC_012025.3_8027120	Vitvi19g00645	GD	0.36155	-1.46773	186.746	41.4011	1.27598e-10	9.20732e-07
NC_012025.3_8027133_8872133	NC_012025.3_8027133	Vitvi19g00645	GD	0.36155	-1.46773	186.746	41.4011	1.27598e-10	9.20732e-07
NC_012024.3_4254980_7516524	NC_012024.3_4254980	Vitvi18g00384	GD	0.0568916	-4.13564	-582.132	-35.8057	4.05395e-10	2.49087e-06
NC_012024.3_4254994_7516525	NC_012024.3_4254994	Vitvi18g00384	GD	0.0568916	-4.13564	-582.132	-35.8057	4.05395e-10	2.49087e-06
NC_012024.3_4256395_7516529	NC_012024.3_4256395	Vitvi18g00384	GD	0.0568916	-4.13564	-582.132	-35.8057	4.05395e-10	2.49087e-06
NC_012024.3_4257406_7516541	NC_012024.3_4257406	Vitvi18g00384	GD	0.0568916	-4.13564	-582.132	-35.8057	4.05395e-10	2.49087e-06
NC_012024.3_4257786_7516550	NC_012024.3_4257786	Vitvi18g00384	GD	0.0568916	-4.13564	-582.132	-35.8057	4.05395e-10	2.49087e-06
NC_012009.3_8185370_11391515	NC_012009.3_8185370	Vitvi03g00703	GD	0.0363708	-4.78107	-238.628	-35.4764	4.36306e-10	2.52898e-06
NC_012009.3_8185395_11391517	NC_012009.3_8185395	Vitvi03g00703	GD	0.0363708	-4.78107	-238.628	-35.4764	4.36306e-10	2.52898e-06
NC_012009.3_8185436_11391520	NC_012009.3_8185436	Vitvi03g00703	GD	0.0363708	-4.78107	-238.628	-35.4764	4.36306e-10	2.52898e-06
NC_012009.3_8185472_11391522	NC_012009.3_8185472	Vitvi03g00703	GD	0.0363708	-4.78107	-238.628	-35.4764	4.36306e-10	2.52898e-06
NC_012009.3_8185502_11391526	NC_012009.3_8185502	Vitvi03g00703	GD	0.0363708	-4.78107	-238.628	-35.4764	4.36306e-10	2.52898e-06
NC_012009.3_8185545_11391530	NC_012009.3_8185545	Vitvi03g00703	GD	0.0363708	-4.78107	-238.628	-35.4764	4.36306e-10	2.52898e-06
NC_012009.3_8185559_11391531	NC_012009.3_8185559	Vitvi03g00703	GD	0.0363708	-4.78107	-238.628	-35.4764	4.36306e-10	2.52898e-06
NC_012009.3_8185638_11391544	NC_012009.3_8185638	Vitvi03g00703	GD	0.0363708	-4.78107	-238.628	-35.4764	4.36306e-10	2.52898e-06
NC_012009.3_8185651_11391547	NC_012009.3_8185651	Vitvi03g00703	GD	0.0363708	-4.78107	-238.628	-35.4764	4.36306e-10	2.52898e-06
NC_012009.3_8185661_11391548	NC_012009.3_8185661	Vitvi03g00703	GD	0.0363708	-4.78107	-238.628	-35.4764	4.36306e-10	2.52898e-06
NC_012009.3_8185812_11391562	NC_012009.3_8185812	Vitvi03g00703	GD	0.0363708	-4.78107	-238.628	-35.4764	4.36306e-10	2.52898e-06
NC_012009.3_8185862_11391567	NC_012009.3_8185862	Vitvi03g00703	GD	0.0363708	-4.78107	-238.628	-35.4764	4.36306e-10	2.52898e-06
NC_012009.3_8185920_11391572	NC_012009.3_8185920	Vitvi03g00703	GD	0.0363708	-4.78107	-238.628	-35.4764	4.36306e-10	2.52898e-06
NC_012009.3_8186064_11391579	NC_012009.3_8186064	Vitvi03g00703	GD	0.0363708	-4.78107	-238.628	-35.4764	4.36306e-10	2.52898e-06
NC_012009.3_8186213_11391588	NC_012009.3_8186213	Vitvi03g00703	GD	0.0363708	-4.78107	-238.628	-35.4764	4.36306e-10	2.52898e-06
NC_012009.3_8186374_11391595	NC_012009.3_8186374	Vitvi03g00703	GD	0.0363708	-4.78107	-238.628	-35.4764	4.36306e-10	2.52898e-06
NC_012009.3_8186383_11391596	NC_012009.3_8186383	Vitvi03g00703	GD	0.0363708	-4.78107	-238.628	-35.4764	4.36306e-10	2.52898e-06
NC_012009.3_8186461_11391599	NC_012009.3_8186461	Vitvi03g00703	GD	0.0363708	-4.78107	-238.628	-35.4764	4.36306e-10	2.52898e-06
NC_012009.3_8186473_11391601	NC_012009.3_8186473	Vitvi03g00703	GD	0.0363708	-4.78107	-238.628	-35.4764	4.36306e-10	2.52898e-06
NC_012009.3_8186543_11391605	NC_012009.3_8186543	Vitvi03g00703	GD	0.0363708	-4.78107	-238.628	-35.4764	4.36306e-10	2.52898e-06
NC_012009.3_8186674_11391615	NC_012009.3_8186674	Vitvi03g00703	GD	0.0363708	-4.78107	-238.628	-35.4764	4.36306e-10	2.52898e-06
NC_012009.3_8186804_11391622	NC_012009.3_8186804	Vitvi03g00703	GD	0.0363708	-4.78107	-238.628	-35.4764	4.36306e-10	2.52898e-06
NC_012009.3_8186957_11391632	NC_012009.3_8186957	Vitvi03g00703	GD	0.0363708	-4.78107	-238.628	-35.4764	4.36306e-10	2.52898e-06
NC_012009.3_8186968_11391633	NC_012009.3_8186968	Vitvi03g00703	GD	0.0363708	-4.78107	-238.628	-35.4764	4.36306e-10	2.52898e-06
NC_012009.3_8187010_11391636	NC_012009.3_8187010	Vitvi03g00703	GD	0.0363708	-4.78107	-238.628	-35.4764	4.36306e-10	2.52898e-06
NC_012009.3_8187029_11391637	NC_012009.3_8187029	Vitvi03g00703	GD	0.0363708	-4.78107	-238.628	-35.4764	4.36306e-10	2.52898e-06
NC_012009.3_8187031_11391638	NC_012009.3_8187031	Vitvi03g00703	GD	0.0363708	-4.78107	-238.628	-35.4764	4.36306e-10	2.52898e-06
NC_012009.3_8187461_11391661	NC_012009.3_8187461	Vitvi03g00703	GD	0.0363708	-4.78107	-238.628	-35.4764	4.36306e-10	2.52898e-06
NC_012009.3_8187472_11391662	NC_012009.3_8187472	Vitvi03g00703	GD	0.0363708	-4.78107	-238.628	-35.4764	4.36306e-10	2.52898e-06
NC_012009.3_8187510_11391663	NC_012009.3_8187510	Vitvi03g00703	GD	0.0363708	-4.78107	-238.628	-35.4764	4.36306e-10	2.52898e-06
NC_012009.3_8187721_11391668	NC_012009.3_8187721	Vitvi03g00703	GD	0.0363708	-4.78107	-238.628	-35.4764	4.36306e-10	2.52898e-06
NC_012009.3_8187754_11391671	NC_012009.3_8187754	Vitvi03g00703	GD	0.0363708	-4.78107	-238.628	-35.4764	4.36306e-10	2.52898e-06
NC_012009.3_8187766_11391674	NC_012009.3_8187766	Vitvi03g00703	GD	0.0363708	-4.78107	-238.628	-35.4764	4.36306e-10	2.52898e-06
NC_012009.3_8187930_11391683	NC_012009.3_8187930	Vitvi03g00703	GD	0.0363708	-4.78107	-238.628	-35.4764	4.36306e-10	2.52898e-06
NC_012009.3_8187972_11391687	NC_012009.3_8187972	Vitvi03g00703	GD	0.0363708	-4.78107	-238.628	-35.4764	4.36306e-10	2.52898e-06
NC_012009.3_8188023_11391693	NC_012009.3_8188023	Vitvi03g00703	GD	0.0363708	-4.78107	-238.628	-35.4764	4.36306e-10	2.52898e-06
NC_012015.3_21267175_17202317	NC_012015.3_21267175	Vitvi09g01367	GD	0.281734	-1.8276	20.1002	24.7972	7.47787e-09	2.17532e-05
NC_012015.3_21267187_17202321	NC_012015.3_21267187	Vitvi09g01367	GD	0.281734	-1.8276	20.1002	24.7972	7.47787e-09	2.17532e-05
NC_012015.3_21267234_17202325	NC_012015.3_21267234	Vitvi09g01367	GD	0.281734	-1.8276	20.1002	24.7972	7.47787e-09	2.17532e-05
NC_012015.3_21267314_17202335	NC_012015.3_21267314	Vitvi09g01367	GD	0.281734	-1.8276	20.1002	24.7972	7.47787e-09	2.17532e-05
NC_012015.3_21267677_17202366	NC_012015.3_21267677	Vitvi09g01367	GD	0.281734	-1.8276	20.1002	24.7972	7.47787e-09	2.17532e-05
NC_012021.3_14992929_5504003	NC_012021.3_14992929	Vitvi15g00736	GD	0.0538753	-4.21423	-0.254607	#NAME?	0	1.04266e-303
NC_012022.3_8659529_6123970	NC_012022.3_8659529	Vitvi16g00471	GD	0.0404492	-4.62774	-0.282019	#NAME?	0	1.04266e-303
NC_012022.3_8660155_6124019	NC_012022.3_8660155	Vitvi16g00471	GD	0.0404492	-4.62774	0.564037	Inf	0	1.04266e-303
NC_012022.3_8660444_6124040	NC_012022.3_8660444	Vitvi16g00471	GD	0.0404492	-4.62774	0.564037	Inf	0	1.04266e-303
NC_012022.3_8660532_6124045	NC_012022.3_8660532	Vitvi16g00471	GD	0.0404492	-4.62774	0.564037	Inf	0	1.04266e-303
NC_012022.3_8660983_6124091	NC_012022.3_8660983	Vitvi16g00471	GD	0.0404492	-4.62774	0.564037	Inf	0	1.04266e-303
NC_012022.3_8661561_6124135	NC_012022.3_8661561	Vitvi16g00471	GD	0.0404492	-4.62774	0.564037	Inf	0	1.04266e-303
NC_012024.3_7512040_7611209	NC_012024.3_7512040	Vitvi18g00648	GD	0.0605316	-4.04617	-0.261071	#NAME?	0	1.04266e-303
NC_012025.3_6061228_8794125	NC_012025.3_6061228	Vitvi07g02192	GD	0.0739531	-3.75725	-0.319631	#NAME?	0	1.04266e-303
NC_012025.3_6061457_8794143	NC_012025.3_6061457	Vitvi07g02192	GD	0.0739531	-3.75725	-0.319631	#NAME?	0	1.04266e-303
NC_012007.3_20855798_10391691	NC_012007.3_20855798	Vitvi01g01552	GD	0.00750353	-7.05822	0.512635	Inf	0	1.04266e-303
NC_012008.3_14166903_10958450	NC_012008.3_14166903	Vitvi02g01005	GD	0.142212	-2.81389	-0.26715	#NAME?	0	1.04266e-303
NC_012008.3_14167502_10958487	NC_012008.3_14167502	Vitvi02g01005	GD	0.142212	-2.81389	0.26715	Inf	0	1.04266e-303
NC_012008.3_14167903_10958529	NC_012008.3_14167903	Vitvi02g01005	GD	0.142212	-2.81389	0.26715	Inf	0	1.04266e-303
NC_012008.3_14168189_10958562	NC_012008.3_14168189	Vitvi02g01005	GD	0.142212	-2.81389	0.26715	Inf	0	1.04266e-303
NC_012010.3_1260633_12010991	NC_012010.3_1260633	Vitvi04g01804	GD	0.0691001	-3.85517	-1.25782	#NAME?	0	1.04266e-303
NC_012013.3_3321999_14699822	NC_012013.3_3321999	Vitvi07g00301	GD	0.209333	-2.25613	-0.242561	#NAME?	0	1.04266e-303
NC_012008.3_2760153_10550530	NC_012008.3_2760153	Vitvi02g00317	GD	0.0958627	-3.38289	-0.268726	-1.89813e+08	6.6469e-64	1.83348e-59
NC_012025.3_2030387_8641240	NC_012025.3_2030387	Vitvi19g01851	GD	0.153073	-2.7077	117.532	215.579	2.39939e-16	6.09939e-12
NC_012024.3_17796936_8069979	NC_012024.3_17796936	Vitvi18g02879	GD	0.00882876	-6.82357	-0.268953	-43.8647	8.0502e-11	6.02115e-07
NC_012024.3_17796940_8069980	NC_012024.3_17796940	Vitvi18g02879	GD	0.00882876	-6.82357	-0.268953	-43.8647	8.0502e-11	6.02115e-07
NC_012024.3_10174016_7691799	NC_012024.3_10174016	Vitvi18g00917	GD	0.0104202	-6.58447	293.76	42.5415	1.02759e-10	7.67108e-07
NC_012019.3_9505151_2945061	NC_012019.3_9505151	Vitvi13g02109	GD	0.332487	-1.58863	-59.7599	-35.3584	4.48031e-10	3.25102e-06
NC_012019.3_9508684_2945212	NC_012019.3_9508684	Vitvi13g02109	GD	0.332487	-1.58863	-59.7599	-35.3584	4.48031e-10	3.25102e-06
NC_012025.3_8026882_8872116	NC_012025.3_8026882	Vitvi19g00645	GD	0.36155	-1.46773	34.1775	31.6188	1.08941e-09	7.03837e-06
NC_012025.3_8027120_8872131	NC_012025.3_8027120	Vitvi19g00645	GD	0.36155	-1.46773	34.1775	31.6188	1.08941e-09	7.03837e-06
NC_012025.3_8027133_8872133	NC_012025.3_8027133	Vitvi19g00645	GD	0.36155	-1.46773	34.1775	31.6188	1.08941e-09	7.03837e-06
NC_012011.3_5292355_12979769	NC_012011.3_5292355	Vitvi05g00510	GD	0.254273	-1.97555	19.6574	30.7925	1.34439e-09	8.67131e-06
NC_012007.3_5333953_9754603	NC_012007.3_5333953	Vitvi01g01992	GD	0.309382	-1.69254	100.312	25.6147	5.78569e-09	3.0286e-05
NC_012007.3_5333963_9754604	NC_012007.3_5333963	Vitvi01g01992	GD	0.309382	-1.69254	100.312	25.6147	5.78569e-09	3.0286e-05
NC_012007.3_5334146_9754611	NC_012007.3_5334146	Vitvi01g01992	GD	0.309382	-1.69254	100.312	25.6147	5.78569e-09	3.0286e-05
NC_012007.3_5334251_9754613	NC_012007.3_5334251	Vitvi01g01992	GD	0.309382	-1.69254	100.312	25.6147	5.78569e-09	3.0286e-05
NC_012007.3_5334279_9754614	NC_012007.3_5334279	Vitvi01g01992	GD	0.309382	-1.69254	100.312	25.6147	5.78569e-09	3.0286e-05
NC_012007.3_5334288_9754615	NC_012007.3_5334288	Vitvi01g01992	GD	0.309382	-1.69254	100.312	25.6147	5.78569e-09	3.0286e-05
NC_012007.3_5334383_9754619	NC_012007.3_5334383	Vitvi01g01992	GD	0.309382	-1.69254	100.312	25.6147	5.78569e-09	3.0286e-05
NC_012007.3_5334402_9754620	NC_012007.3_5334402	Vitvi01g01992	GD	0.309382	-1.69254	100.312	25.6147	5.78569e-09	3.0286e-05
NC_012007.3_5334407_9754621	NC_012007.3_5334407	Vitvi01g01992	GD	0.309382	-1.69254	100.312	25.6147	5.78569e-09	3.0286e-05
NC_012007.3_5334416_9754622	NC_012007.3_5334416	Vitvi01g01992	GD	0.309382	-1.69254	100.312	25.6147	5.78569e-09	3.0286e-05
NC_012007.3_5341768_9754871	NC_012007.3_5341768	Vitvi01g01992	GD	0.309382	-1.69254	100.312	25.6147	5.78569e-09	3.0286e-05
NC_012007.3_5341851_9754881	NC_012007.3_5341851	Vitvi01g01992	GD	0.309382	-1.69254	100.312	25.6147	5.78569e-09	3.0286e-05
NC_012007.3_5344659_9754984	NC_012007.3_5344659	Vitvi01g01992	GD	0.309382	-1.69254	100.312	25.6147	5.78569e-09	3.0286e-05
NC_012007.3_5344706_9754987	NC_012007.3_5344706	Vitvi01g01992	GD	0.309382	-1.69254	100.312	25.6147	5.78569e-09	3.0286e-05
NC_012007.3_5345003_9754999	NC_012007.3_5345003	Vitvi01g01992	GD	0.309382	-1.69254	100.312	25.6147	5.78569e-09	3.0286e-05
NC_012007.3_5345397_9755009	NC_012007.3_5345397	Vitvi01g01992	GD	0.309382	-1.69254	100.312	25.6147	5.78569e-09	3.0286e-05
NC_012007.3_5345457_9755012	NC_012007.3_5345457	Vitvi01g01992	GD	0.309382	-1.69254	100.312	25.6147	5.78569e-09	3.0286e-05
NC_012007.3_5345671_9755018	NC_012007.3_5345671	Vitvi01g01992	GD	0.309382	-1.69254	100.312	25.6147	5.78569e-09	3.0286e-05
NC_012007.3_5345863_9755022	NC_012007.3_5345863	Vitvi01g01992	GD	0.309382	-1.69254	100.312	25.6147	5.78569e-09	3.0286e-05
NC_012007.3_5345977_9755024	NC_012007.3_5345977	Vitvi01g01992	GD	0.309382	-1.69254	100.312	25.6147	5.78569e-09	3.0286e-05
NC_012014.3_7870040_15707999	NC_012014.3_7870040	Vitvi08g02058	GU	5.99089	2.58277	-21.2306	-94.5542	1.74732e-13	3.26727e-09
NC_012020.3_23740405_4643532	NC_012020.3_23740405	Vitvi14g02924	GU	9.8129	3.29468	649.084	51.7154	2.16565e-11	2.07974e-07
NC_012020.3_23741783_4643639	NC_012020.3_23741783	Vitvi14g02924	GU	9.8129	3.29468	649.084	51.7154	2.16565e-11	2.07974e-07
NC_012020.3_23741833_4643644	NC_012020.3_23741833	Vitvi14g02924	GU	9.8129	3.29468	649.084	51.7154	2.16565e-11	2.07974e-07
NC_012020.3_23741850_4643645	NC_012020.3_23741850	Vitvi14g02924	GU	9.8129	3.29468	649.084	51.7154	2.16565e-11	2.07974e-07
NC_012020.3_23740220_4643517	NC_012020.3_23740220	Vitvi14g02924	GU	9.8129	3.29468	649.084	51.7154	2.16565e-11	2.07974e-07
NC_012020.3_23740234_4643519	NC_012020.3_23740234	Vitvi14g02924	GU	9.8129	3.29468	649.084	51.7154	2.16565e-11	2.07974e-07
NC_012020.3_23740480_4643542	NC_012020.3_23740480	Vitvi14g02924	GU	9.8129	3.29468	649.084	51.7154	2.16565e-11	2.07974e-07
NC_012020.3_23740723_4643561	NC_012020.3_23740723	Vitvi14g02924	GU	9.8129	3.29468	324.542	51.7154	2.16565e-11	2.07974e-07
NC_012020.3_23740755_4643564	NC_012020.3_23740755	Vitvi14g02924	GU	9.8129	3.29468	649.084	51.7154	2.16565e-11	2.07974e-07
NC_012020.3_23740865_4643576	NC_012020.3_23740865	Vitvi14g02924	GU	9.8129	3.29468	649.084	51.7154	2.16565e-11	2.07974e-07
NC_012020.3_23740906_4643580	NC_012020.3_23740906	Vitvi14g02924	GU	9.8129	3.29468	649.084	51.7154	2.16565e-11	2.07974e-07
NC_012020.3_23740942_4643582	NC_012020.3_23740942	Vitvi14g02924	GU	9.8129	3.29468	649.084	51.7154	2.16565e-11	2.07974e-07
NC_012020.3_23740951_4643583	NC_012020.3_23740951	Vitvi14g02924	GU	9.8129	3.29468	649.084	51.7154	2.16565e-11	2.07974e-07
NC_012020.3_23740957_4643584	NC_012020.3_23740957	Vitvi14g02924	GU	9.8129	3.29468	649.084	51.7154	2.16565e-11	2.07974e-07
NC_012020.3_23741509_4643628	NC_012020.3_23741509	Vitvi14g02924	GU	9.8129	3.29468	649.084	51.7154	2.16565e-11	2.07974e-07
NC_012020.3_23741871_4643647	NC_012020.3_23741871	Vitvi14g02924	GU	9.8129	3.29468	649.084	51.7154	2.16565e-11	2.07974e-07
NC_012020.3_23742036_4643663	NC_012020.3_23742036	Vitvi14g02924	GU	9.8129	3.29468	649.084	51.7154	2.16565e-11	2.07974e-07
NC_012008.3_1735841_10520756	NC_012008.3_1735841	Vitvi02g00189	GU	8.17288	3.03084	-180.022	-49.4899	3.076e-11	2.52397e-07
NC_012020.3_20322927_4512418	NC_012020.3_20322927	Vitvi14g01131	GU	3.38498	1.75915	-297.622	-46.5229	5.03637e-11	3.93337e-07
NC_012020.3_20324316_4512425	NC_012020.3_20324316	Vitvi14g01131	GU	3.38498	1.75915	-297.622	-46.5229	5.03637e-11	3.93337e-07
NC_012020.3_20324398_4512427	NC_012020.3_20324398	Vitvi14g01131	GU	3.38498	1.75915	-297.622	-46.5229	5.03637e-11	3.93337e-07
NC_012020.3_28357975_4779387	NC_012020.3_28357975	Vitvi14g03045	GU	19.8016	4.30755	-25.0477	-45.6283	5.8796e-11	4.55533e-07
NC_012020.3_28359537_4779422	NC_012020.3_28359537	Vitvi14g03045	GU	19.8016	4.30755	-25.0477	-45.6283	5.8796e-11	4.55533e-07
NC_012020.3_28360579_4779433	NC_012020.3_28360579	Vitvi14g03045	GU	19.8016	4.30755	-25.0477	-45.6283	5.8796e-11	4.55533e-07
NC_012018.3_19505811_2465034	NC_012018.3_19505811	Vitvi12g02656	GU	5.93087	2.56824	-23.948	-41.7599	1.1912e-10	8.80794e-07
NC_012018.3_19505818_2465035	NC_012018.3_19505818	Vitvi12g02656	GU	5.93087	2.56824	-23.948	-41.7599	1.1912e-10	8.80794e-07
NC_012018.3_19505824_2465036	NC_012018.3_19505824	Vitvi12g02656	GU	5.93087	2.56824	-23.948	-41.7599	1.1912e-10	8.80794e-07
NC_012018.3_19505831_2465039	NC_012018.3_19505831	Vitvi12g02656	GU	5.93087	2.56824	-23.948	-41.7599	1.1912e-10	8.80794e-07
NC_012018.3_19505837_2465040	NC_012018.3_19505837	Vitvi12g02656	GU	5.93087	2.56824	-23.948	-41.7599	1.1912e-10	8.80794e-07
NC_012008.3_1782135_10521424	NC_012008.3_1782135	Vitvi02g00196	GU	7.68084	2.94126	-85.6265	-39.267	1.94493e-10	1.43539e-06
NC_012024.3_9755930_7679946	NC_012024.3_9755930	Vitvi18g02715	GU	17.6289	4.13987	-2370.08	-29.9511	1.67509e-09	1.01797e-05
NC_012024.3_9756508_7679970	NC_012024.3_9756508	Vitvi18g02715	GU	17.6289	4.13987	-2370.08	-29.9511	1.67509e-09	1.01797e-05
NC_012011.3_17538685_13514081	NC_012011.3_17538685	Vitvi05g01202	GU	7.15208	2.83836	34.0469	29.0274	2.14774e-09	1.23752e-05
NC_012011.3_17538691_13514087	NC_012011.3_17538691	Vitvi05g01202	GU	7.15208	2.83836	34.0469	29.0274	2.14774e-09	1.23752e-05
NC_012011.3_17539118_13514141	NC_012011.3_17539118	Vitvi05g01202	GU	7.15208	2.83836	34.0469	29.0274	2.14774e-09	1.23752e-05
NC_012011.3_17541082_13514295	NC_012011.3_17541082	Vitvi05g01202	GU	7.15208	2.83836	34.0469	29.0274	2.14774e-09	1.23752e-05
NC_012011.3_17543268_13514582	NC_012011.3_17543268	Vitvi05g01202	GU	7.15208	2.83836	-34.0469	-29.0274	2.14774e-09	1.23752e-05
NC_012011.3_17538503_13514053	NC_012011.3_17538503	Vitvi05g01202	GU	7.15208	2.83836	-34.0469	-29.0274	2.14774e-09	1.23752e-05
NC_012011.3_17538690_13514086	NC_012011.3_17538690	Vitvi05g01202	GU	7.15208	2.83836	-34.0469	-29.0274	2.14774e-09	1.23752e-05
NC_012011.3_17539497_13514180	NC_012011.3_17539497	Vitvi05g01202	GU	7.15208	2.83836	-34.0469	-29.0274	2.14774e-09	1.23752e-05
NC_012011.3_17540880_13514277	NC_012011.3_17540880	Vitvi05g01202	GU	7.15208	2.83836	-34.0469	-29.0274	2.14774e-09	1.23752e-05
NC_012011.3_17542211_13514434	NC_012011.3_17542211	Vitvi05g01202	GU	7.15208	2.83836	-34.0469	-29.0274	2.14774e-09	1.23752e-05
NC_012011.3_17542218_13514435	NC_012011.3_17542218	Vitvi05g01202	GU	7.15208	2.83836	-34.0469	-29.0274	2.14774e-09	1.23752e-05
NC_012011.3_17542234_13514438	NC_012011.3_17542234	Vitvi05g01202	GU	7.15208	2.83836	-34.0469	-29.0274	2.14774e-09	1.23752e-05
NC_012011.3_17542408_13514458	NC_012011.3_17542408	Vitvi05g01202	GU	7.15208	2.83836	-34.0469	-29.0274	2.14774e-09	1.23752e-05
NC_012011.3_17543687_13514618	NC_012011.3_17543687	Vitvi05g01202	GU	7.15208	2.83836	-34.0469	-29.0274	2.14774e-09	1.23752e-05
NC_012011.3_17543712_13514619	NC_012011.3_17543712	Vitvi05g01202	GU	7.15208	2.83836	-34.0469	-29.0274	2.14774e-09	1.23752e-05
NC_012011.3_17543777_13514623	NC_012011.3_17543777	Vitvi05g01202	GU	7.15208	2.83836	-34.0469	-29.0274	2.14774e-09	1.23752e-05
NC_012011.3_17544241_13514642	NC_012011.3_17544241	Vitvi05g01202	GU	7.15208	2.83836	-34.0469	-29.0274	2.14774e-09	1.23752e-05
NC_012011.3_17544245_13514643	NC_012011.3_17544245	Vitvi05g01202	GU	7.15208	2.83836	-34.0469	-29.0274	2.14774e-09	1.23752e-05
NC_012011.3_17544256_13514646	NC_012011.3_17544256	Vitvi05g01202	GU	7.15208	2.83836	-34.0469	-29.0274	2.14774e-09	1.23752e-05
NC_012011.3_17544378_13514656	NC_012011.3_17544378	Vitvi05g01202	GU	7.15208	2.83836	-34.0469	-29.0274	2.14774e-09	1.23752e-05
NC_012011.3_17544715_13514671	NC_012011.3_17544715	Vitvi05g01202	GU	7.15208	2.83836	-34.0469	-29.0274	2.14774e-09	1.23752e-05
NC_012011.3_17544740_13514672	NC_012011.3_17544740	Vitvi05g01202	GU	7.15208	2.83836	-34.0469	-29.0274	2.14774e-09	1.23752e-05
NC_012011.3_17544884_13514680	NC_012011.3_17544884	Vitvi05g01202	GU	7.15208	2.83836	-34.0469	-29.0274	2.14774e-09	1.23752e-05
NC_012011.3_17545066_13514700	NC_012011.3_17545066	Vitvi05g01202	GU	7.15208	2.83836	-34.0469	-29.0274	2.14774e-09	1.23752e-05
NC_012011.3_17547233_13514851	NC_012011.3_17547233	Vitvi05g01202	GU	7.15208	2.83836	-34.0469	-29.0274	2.14774e-09	1.23752e-05
NC_012011.3_17547314_13514860	NC_012011.3_17547314	Vitvi05g01202	GU	7.15208	2.83836	-34.0469	-29.0274	2.14774e-09	1.23752e-05
NC_012011.3_17547532_13514881	NC_012011.3_17547532	Vitvi05g01202	GU	7.15208	2.83836	-34.0469	-29.0274	2.14774e-09	1.23752e-05
NC_012011.3_17547940_13514928	NC_012011.3_17547940	Vitvi05g01202	GU	7.15208	2.83836	-34.0469	-29.0274	2.14774e-09	1.23752e-05
NC_012011.3_17548271_13514951	NC_012011.3_17548271	Vitvi05g01202	GU	7.15208	2.83836	-34.0469	-29.0274	2.14774e-09	1.23752e-05
NC_012011.3_17548470_13514962	NC_012011.3_17548470	Vitvi05g01202	GU	7.15208	2.83836	-34.0469	-29.0274	2.14774e-09	1.23752e-05
NC_012011.3_17548709_13514973	NC_012011.3_17548709	Vitvi05g01202	GU	7.15208	2.83836	-34.0469	-29.0274	2.14774e-09	1.23752e-05
NC_012014.3_18809853_16069341	NC_012014.3_18809853	Vitvi08g01611	GU	6.16457	2.624	-478.933	-27.5461	3.25337e-09	1.76725e-05
NC_012014.3_18811102_16069355	NC_012014.3_18811102	Vitvi08g01611	GU	6.16457	2.624	-478.933	-27.5461	3.25337e-09	1.76725e-05
NC_012014.3_18811624_16069362	NC_012014.3_18811624	Vitvi08g01611	GU	6.16457	2.624	-478.933	-27.5461	3.25337e-09	1.76725e-05
NC_012014.3_18811644_16069363	NC_012014.3_18811644	Vitvi08g01611	GU	6.16457	2.624	-478.933	-27.5461	3.25337e-09	1.76725e-05
NC_012014.3_18811667_16069364	NC_012014.3_18811667	Vitvi08g01611	GU	6.16457	2.624	-478.933	-27.5461	3.25337e-09	1.76725e-05
NC_012014.3_18812476_16069382	NC_012014.3_18812476	Vitvi08g01611	GU	6.16457	2.624	-478.933	-27.5461	3.25337e-09	1.76725e-05
NC_012018.3_3681020_1712348	NC_012018.3_3681020	Vitvi12g02290	GU	4.50615	2.1719	-0.377856	#NAME?	0	4.2215e-304
NC_012018.3_14498276_2190174	NC_012018.3_14498276	Vitvi12g01431	GU	4.93136	2.30199	4.42594	Inf	0	4.2215e-304
NC_012018.3_14498280_2190176	NC_012018.3_14498280	Vitvi12g01431	GU	4.93136	2.30199	4.42594	Inf	0	4.2215e-304
NC_012020.3_8128995_3927589	NC_012020.3_8128995	Vitvi14g02682	GU	25.3479	4.66379	-0.348314	#NAME?	0	4.2215e-304
NC_012020.3_8130628_3927599	NC_012020.3_8130628	Vitvi14g02682	GU	25.3479	4.66379	-0.348314	#NAME?	0	4.2215e-304
NC_012020.3_29344168_4805948	NC_012020.3_29344168	Vitvi14g01945	GU	8.61385	3.10666	0.376722	Inf	0	4.2215e-304
NC_012020.3_29344172_4805949	NC_012020.3_29344172	Vitvi14g01945	GU	8.61385	3.10666	0.376722	Inf	0	4.2215e-304
NC_012021.3_958537_4870215	NC_012021.3_958537	Vitvi15g00038	GU	3.64348	1.86532	-0.419885	#NAME?	0	4.2215e-304
NC_012021.3_2134864_4937390	NC_012021.3_2134864	Vitvi15g01253	GU	18.8267	4.23471	0.922508	Inf	0	4.2215e-304
NC_012024.3_1805523_7443953	NC_012024.3_1805523	Vitvi18g02506	GU	37.0081	5.20977	-0.427394	#NAME?	0	4.2215e-304
NC_012024.3_1805677_7443965	NC_012024.3_1805677	Vitvi18g02506	GU	37.0081	5.20977	-0.427394	#NAME?	0	4.2215e-304
NC_012024.3_1806346_7444007	NC_012024.3_1806346	Vitvi18g02506	GU	37.0081	5.20977	-0.427394	#NAME?	0	4.2215e-304
NC_012024.3_1807169_7444018	NC_012024.3_1807169	Vitvi18g02506	GU	37.0081	5.20977	-0.427394	#NAME?	0	4.2215e-304
NC_012024.3_13130325_7788680	NC_012024.3_13130325	Vitvi18g01186	GU	4.48133	2.16393	0.419686	Inf	0	4.2215e-304
NC_012024.3_13130845_7788705	NC_012024.3_13130845	Vitvi18g01186	GU	4.48133	2.16393	-0.419686	#NAME?	0	4.2215e-304
NC_012009.3_5245047_11273237	NC_012009.3_5245047	Vitvi03g00486	GU	5.87575	2.55477	-2.42856	#NAME?	0	4.2215e-304
NC_012009.3_5245115_11273241	NC_012009.3_5245115	Vitvi03g00486	GU	5.87575	2.55477	-2.42856	#NAME?	0	4.2215e-304
NC_012009.3_5245381_11273250	NC_012009.3_5245381	Vitvi03g00486	GU	5.87575	2.55477	-2.42856	#NAME?	0	4.2215e-304
NC_012009.3_5245437_11273251	NC_012009.3_5245437	Vitvi03g00486	GU	5.87575	2.55477	-2.42856	#NAME?	0	4.2215e-304
NC_012009.3_5245485_11273256	NC_012009.3_5245485	Vitvi03g00486	GU	5.87575	2.55477	-2.42856	#NAME?	0	4.2215e-304
NC_012009.3_5245528_11273261	NC_012009.3_5245528	Vitvi03g00486	GU	5.87575	2.55477	-2.42856	#NAME?	0	4.2215e-304
NC_012009.3_5245565_11273269	NC_012009.3_5245565	Vitvi03g00486	GU	5.87575	2.55477	-2.42856	#NAME?	0	4.2215e-304
NC_012009.3_5245580_11273272	NC_012009.3_5245580	Vitvi03g00486	GU	5.87575	2.55477	-2.42856	#NAME?	0	4.2215e-304
NC_012009.3_5245582_11273273	NC_012009.3_5245582	Vitvi03g00486	GU	5.87575	2.55477	-2.42856	#NAME?	0	4.2215e-304
NC_012017.3_3867276_850443	NC_012017.3_3867276	Vitvi11g01420	GU	3.68291	1.88084	-0.393185	-1.89813e+08	6.6469e-64	8.31256e-60
NC_012017.3_3867536_850446	NC_012017.3_3867536	Vitvi11g01420	GU	3.68291	1.88084	-0.393185	-1.89813e+08	6.6469e-64	8.31256e-60
NC_012017.3_3867638_850448	NC_012017.3_3867638	Vitvi11g01420	GU	3.68291	1.88084	-0.393185	-1.89813e+08	6.6469e-64	8.31256e-60
NC_012017.3_3868938_850464	NC_012017.3_3868938	Vitvi11g01420	GU	3.68291	1.88084	-0.393185	-1.89813e+08	6.6469e-64	8.31256e-60
NC_012017.3_3869003_850465	NC_012017.3_3869003	Vitvi11g01420	GU	3.68291	1.88084	-0.393185	-1.89813e+08	6.6469e-64	8.31256e-60
NC_012017.3_3869487_850475	NC_012017.3_3869487	Vitvi11g01420	GU	3.68291	1.88084	-0.393185	-1.89813e+08	6.6469e-64	8.31256e-60
NC_012017.3_3869579_850479	NC_012017.3_3869579	Vitvi11g01420	GU	3.68291	1.88084	-0.393185	-1.89813e+08	6.6469e-64	8.31256e-60
NC_012017.3_3869997_850487	NC_012017.3_3869997	Vitvi11g01420	GU	3.68291	1.88084	-0.393185	-1.89813e+08	6.6469e-64	8.31256e-60
NC_012017.3_3870152_850489	NC_012017.3_3870152	Vitvi11g01420	GU	3.68291	1.88084	-0.393185	-1.89813e+08	6.6469e-64	8.31256e-60
NC_012017.3_3870359_850492	NC_012017.3_3870359	Vitvi11g01420	GU	3.68291	1.88084	-0.393185	-1.89813e+08	6.6469e-64	8.31256e-60
NC_012018.3_14492242_2189710	NC_012018.3_14492242	Vitvi12g01431	GU	4.93136	2.30199	-4.42594	-1.89813e+08	6.6469e-64	8.31256e-60
NC_012019.3_9685648_2956356	NC_012019.3_9685648	Vitvi13g00818	GU	3.88541	1.95807	-0.307503	-134217728	1.0635e-62	1.29666e-58
NC_012007.3_6498144_9791413	NC_012007.3_6498144	Vitvi01g02015	GU	53.2676	5.73519	-0.307503	-134217728	1.0635e-62	1.29666e-58
NC_012007.3_6501879_9791484	NC_012007.3_6501879	Vitvi01g02015	GU	53.2676	5.73519	-0.307503	-134217728	1.0635e-62	1.29666e-58
NC_012007.3_6501899_9791486	NC_012007.3_6501899	Vitvi01g02015	GU	53.2676	5.73519	-0.307503	-134217728	1.0635e-62	1.29666e-58
NC_012007.3_6502072_9791489	NC_012007.3_6502072	Vitvi01g02015	GU	53.2676	5.73519	-0.307503	-134217728	1.0635e-62	1.29666e-58
NC_012012.3_15869731_14411694	NC_012012.3_15869731	Vitvi06g01130	GU	4.2995	2.10417	-0.265161	-134217728	1.0635e-62	1.29666e-58
NC_012012.3_15915298_14413323	NC_012012.3_15915298	Vitvi06g01133	GU	5.22629	2.38579	1270.96	740.83	1.23437e-20	1.49096e-16
NC_012012.3_15915453_14413325	NC_012012.3_15915453	Vitvi06g01133	GU	5.22629	2.38579	1270.96	740.83	1.23437e-20	1.49096e-16
NC_012012.3_15915844_14413328	NC_012012.3_15915844	Vitvi06g01133	GU	5.22629	2.38579	1270.96	740.83	1.23437e-20	1.49096e-16
NC_012020.3_23740220_4643517	NC_012020.3_23740220	Vitvi14g02924	GU	9.8129	3.29468	77.3887	123.323	2.08946e-14	2.16134e-10
NC_012020.3_23740234_4643519	NC_012020.3_23740234	Vitvi14g02924	GU	9.8129	3.29468	77.3887	123.323	2.08946e-14	2.16134e-10
NC_012020.3_23740405_4643532	NC_012020.3_23740405	Vitvi14g02924	GU	9.8129	3.29468	77.3887	123.323	2.08946e-14	2.16134e-10
NC_012020.3_23740480_4643542	NC_012020.3_23740480	Vitvi14g02924	GU	9.8129	3.29468	77.3887	123.323	2.08946e-14	2.16134e-10
NC_012020.3_23740723_4643561	NC_012020.3_23740723	Vitvi14g02924	GU	9.8129	3.29468	38.6944	123.323	2.08946e-14	2.16134e-10
NC_012020.3_23740755_4643564	NC_012020.3_23740755	Vitvi14g02924	GU	9.8129	3.29468	77.3887	123.323	2.08946e-14	2.16134e-10
NC_012020.3_23740865_4643576	NC_012020.3_23740865	Vitvi14g02924	GU	9.8129	3.29468	77.3887	123.323	2.08946e-14	2.16134e-10
NC_012020.3_23740906_4643580	NC_012020.3_23740906	Vitvi14g02924	GU	9.8129	3.29468	77.3887	123.323	2.08946e-14	2.16134e-10
NC_012020.3_23740942_4643582	NC_012020.3_23740942	Vitvi14g02924	GU	9.8129	3.29468	77.3887	123.323	2.08946e-14	2.16134e-10
NC_012020.3_23740951_4643583	NC_012020.3_23740951	Vitvi14g02924	GU	9.8129	3.29468	77.3887	123.323	2.08946e-14	2.16134e-10
NC_012020.3_23740957_4643584	NC_012020.3_23740957	Vitvi14g02924	GU	9.8129	3.29468	77.3887	123.323	2.08946e-14	2.16134e-10
NC_012020.3_23741509_4643628	NC_012020.3_23741509	Vitvi14g02924	GU	9.8129	3.29468	77.3887	123.323	2.08946e-14	2.16134e-10
NC_012020.3_23741783_4643639	NC_012020.3_23741783	Vitvi14g02924	GU	9.8129	3.29468	77.3887	123.323	2.08946e-14	2.16134e-10
NC_012020.3_23741833_4643644	NC_012020.3_23741833	Vitvi14g02924	GU	9.8129	3.29468	77.3887	123.323	2.08946e-14	2.16134e-10
NC_012020.3_23741850_4643645	NC_012020.3_23741850	Vitvi14g02924	GU	9.8129	3.29468	77.3887	123.323	2.08946e-14	2.16134e-10
NC_012020.3_23741871_4643647	NC_012020.3_23741871	Vitvi14g02924	GU	9.8129	3.29468	77.3887	123.323	2.08946e-14	2.16134e-10
NC_012020.3_23742036_4643663	NC_012020.3_23742036	Vitvi14g02924	GU	9.8129	3.29468	77.3887	123.323	2.08946e-14	2.16134e-10
NC_012019.3_9689556_2956415	NC_012019.3_9689556	Vitvi13g00819	GU	10.679	3.41671	-0.317507	-80.2954	6.45289e-13	6.21323e-09
NC_012019.3_9689591_2956416	NC_012019.3_9689591	Vitvi13g00819	GU	10.679	3.41671	-0.317507	-80.2954	6.45289e-13	6.21323e-09
NC_012019.3_9689644_2956418	NC_012019.3_9689644	Vitvi13g00819	GU	10.679	3.41671	-0.317507	-80.2954	6.45289e-13	6.21323e-09
NC_012019.3_9690189_2956431	NC_012019.3_9690189	Vitvi13g00819	GU	10.679	3.41671	-0.317507	-80.2954	6.45289e-13	6.21323e-09
NC_012019.3_9690387_2956437	NC_012019.3_9690387	Vitvi13g00819	GU	10.679	3.41671	-0.317507	-80.2954	6.45289e-13	6.21323e-09
NC_012020.3_20322927_4512418	NC_012020.3_20322927	Vitvi14g01131	GU	3.38498	1.75915	-221.037	-74.0036	1.23855e-12	1.13881e-08
NC_012020.3_20324316_4512425	NC_012020.3_20324316	Vitvi14g01131	GU	3.38498	1.75915	-221.037	-74.0036	1.23855e-12	1.13881e-08
NC_012020.3_20324398_4512427	NC_012020.3_20324398	Vitvi14g01131	GU	3.38498	1.75915	-221.037	-74.0036	1.23855e-12	1.13881e-08
NC_012010.3_20310318_12723692	NC_012010.3_20310318	Vitvi04g02151	GU	12.6566	3.66182	-0.361299	-59.2656	7.29862e-12	5.95112e-08
NC_012016.3_855744_31632	NC_012016.3_855744	Vitvi10g01636	GU	4.13425	2.04762	-0.686403	-55.3326	1.26266e-11	1.01234e-07
NC_012016.3_856120_31644	NC_012016.3_856120	Vitvi10g01636	GU	4.13425	2.04762	-0.686403	-55.3326	1.26266e-11	1.01234e-07
NC_012016.3_856645_31654	NC_012016.3_856645	Vitvi10g01636	GU	4.13425	2.04762	-0.686403	-55.3326	1.26266e-11	1.01234e-07
NC_012012.3_817671_13842332	NC_012012.3_817671	Vitvi06g00071	GU	1.61822	0.69441	83.9268	46.278	5.25279e-11	4.05356e-07
NC_012012.3_817861_13842340	NC_012012.3_817861	Vitvi06g00071	GU	1.61822	0.69441	83.9268	46.278	5.25279e-11	4.05356e-07
NC_012012.3_818181_13842353	NC_012012.3_818181	Vitvi06g00071	GU	1.61822	0.69441	83.9268	46.278	5.25279e-11	4.05356e-07
NC_012012.3_820240_13842374	NC_012012.3_820240	Vitvi06g00071	GU	1.61822	0.69441	41.9634	46.278	5.25279e-11	4.05356e-07
NC_012008.3_1735841_10520756	NC_012008.3_1735841	Vitvi02g00189	GU	8.17288	3.03084	-21.5302	-42.3016	1.07496e-10	8.07121e-07
NC_012007.3_2186974_9668491	NC_012007.3_2186974	Vitvi01g01902	GU	2.90184	1.53697	17.8501	41.5504	1.2399e-10	9.03069e-07
NC_012007.3_2187742_9668507	NC_012007.3_2187742	Vitvi01g01902	GU	2.90184	1.53697	17.8501	41.5504	1.2399e-10	9.03069e-07
NC_012007.3_2188031_9668512	NC_012007.3_2188031	Vitvi01g01902	GU	2.90184	1.53697	17.8501	41.5504	1.2399e-10	9.03069e-07
NC_012007.3_2188037_9668513	NC_012007.3_2188037	Vitvi01g01902	GU	2.90184	1.53697	17.8501	41.5504	1.2399e-10	9.03069e-07
NC_012007.3_2188043_9668514	NC_012007.3_2188043	Vitvi01g01902	GU	2.90184	1.53697	17.8501	41.5504	1.2399e-10	9.03069e-07
NC_012007.3_2188130_9668519	NC_012007.3_2188130	Vitvi01g01902	GU	2.90184	1.53697	17.8501	41.5504	1.2399e-10	9.03069e-07
NC_012007.3_2188139_9668520	NC_012007.3_2188139	Vitvi01g01902	GU	2.90184	1.53697	17.8501	41.5504	1.2399e-10	9.03069e-07
NC_012007.3_2188152_9668522	NC_012007.3_2188152	Vitvi01g01902	GU	2.90184	1.53697	17.8501	41.5504	1.2399e-10	9.03069e-07
NC_012007.3_2188153_9668523	NC_012007.3_2188153	Vitvi01g01902	GU	2.90184	1.53697	17.8501	41.5504	1.2399e-10	9.03069e-07
NC_012007.3_2188214_9668527	NC_012007.3_2188214	Vitvi01g01902	GU	2.90184	1.53697	17.8501	41.5504	1.2399e-10	9.03069e-07
NC_012007.3_2188272_9668529	NC_012007.3_2188272	Vitvi01g01902	GU	2.90184	1.53697	17.8501	41.5504	1.2399e-10	9.03069e-07
NC_012007.3_2188388_9668533	NC_012007.3_2188388	Vitvi01g01902	GU	2.90184	1.53697	17.8501	41.5504	1.2399e-10	9.03069e-07
NC_012007.3_2188452_9668534	NC_012007.3_2188452	Vitvi01g01902	GU	2.90184	1.53697	17.8501	41.5504	1.2399e-10	9.03069e-07
NC_012007.3_2188539_9668538	NC_012007.3_2188539	Vitvi01g01902	GU	2.90184	1.53697	17.8501	41.5504	1.2399e-10	9.03069e-07
NC_012020.3_2247789_3690994	NC_012020.3_2247789	Vitvi14g00205	GU	3.60385	1.84954	-0.708087	-39.4954	1.85714e-10	1.31807e-06
NC_012022.3_514282_5712321	NC_012022.3_514282	Vitvi16g01497	GU	1.85519	0.891564	189.262	36.5422	3.44767e-10	2.13862e-06
NC_012016.3_17913900_743387	NC_012016.3_17913900	Vitvi10g01290	GU	5.81415	2.53957	-3.26505	-34.8892	4.98249e-10	2.829e-06
NC_012016.3_17913995_743390	NC_012016.3_17913995	Vitvi10g01290	GU	5.81415	2.53957	-3.26505	-34.8892	4.98249e-10	2.829e-06
NC_012016.3_17914894_743402	NC_012016.3_17914894	Vitvi10g01290	GU	5.81415	2.53957	-3.26505	-34.8892	4.98249e-10	2.829e-06
NC_012016.3_17915131_743403	NC_012016.3_17915131	Vitvi10g01290	GU	5.81415	2.53957	-3.26505	-34.8892	4.98249e-10	2.829e-06
NC_012016.3_17915497_743408	NC_012016.3_17915497	Vitvi10g01290	GU	5.81415	2.53957	-3.26505	-34.8892	4.98249e-10	2.829e-06
NC_012016.3_17915538_743409	NC_012016.3_17915538	Vitvi10g01290	GU	5.81415	2.53957	-3.26505	-34.8892	4.98249e-10	2.829e-06
NC_012016.3_17915548_743410	NC_012016.3_17915548	Vitvi10g01290	GU	5.81415	2.53957	-3.26505	-34.8892	4.98249e-10	2.829e-06
NC_012016.3_17915574_743411	NC_012016.3_17915574	Vitvi10g01290	GU	5.81415	2.53957	-3.26505	-34.8892	4.98249e-10	2.829e-06
NC_012017.3_5097457_896729	NC_012017.3_5097457	Vitvi11g00497	GU	5.7541	2.52459	-0.317279	-28.0675	2.80407e-09	1.32034e-05
NC_012013.3_38649_14603790	NC_012013.3_38649	Vitvi07g00006	GU	6.5151	2.70379	-0.759137	-26.5205	4.39421e-09	1.91994e-05
NC_012013.3_38994_14603811	NC_012013.3_38994	Vitvi07g00006	GU	6.5151	2.70379	-0.759137	-26.5205	4.39421e-09	1.91994e-05
NC_012022.3_1890229_5777568	NC_012022.3_1890229	Vitvi16g00122	GU	11.4725	3.5201	-26.0007	-25.0355	6.93322e-09	2.02445e-05
NC_012022.3_1890233_5777570	NC_012022.3_1890233	Vitvi16g00122	GU	11.4725	3.5201	-26.0007	-25.0355	6.93322e-09	2.02445e-05
NC_012022.3_1890239_5777571	NC_012022.3_1890239	Vitvi16g00122	GU	11.4725	3.5201	-26.0007	-25.0355	6.93322e-09	2.02445e-05
NC_012022.3_1890256_5777575	NC_012022.3_1890256	Vitvi16g00122	GU	11.4725	3.5201	-26.0007	-25.0355	6.93322e-09	2.02445e-05
NC_012022.3_1890285_5777584	NC_012022.3_1890285	Vitvi16g00122	GU	11.4725	3.5201	-26.0007	-25.0355	6.93322e-09	2.02445e-05
NC_012022.3_1890323_5777589	NC_012022.3_1890323	Vitvi16g00122	GU	11.4725	3.5201	-26.0007	-25.0355	6.93322e-09	2.02445e-05
NC_012022.3_1890327_5777590	NC_012022.3_1890327	Vitvi16g00122	GU	11.4725	3.5201	-26.0007	-25.0355	6.93322e-09	2.02445e-05
NC_012022.3_1890364_5777597	NC_012022.3_1890364	Vitvi16g00122	GU	11.4725	3.5201	-26.0007	-25.0355	6.93322e-09	2.02445e-05
NC_012022.3_1890399_5777603	NC_012022.3_1890399	Vitvi16g00122	GU	11.4725	3.5201	-26.0007	-25.0355	6.93322e-09	2.02445e-05
NC_012022.3_1890504_5777610	NC_012022.3_1890504	Vitvi16g00122	GU	11.4725	3.5201	-26.0007	-25.0355	6.93322e-09	2.02445e-05
NC_012022.3_1890523_5777613	NC_012022.3_1890523	Vitvi16g00122	GU	11.4725	3.5201	-26.0007	-25.0355	6.93322e-09	2.02445e-05
NC_012022.3_1890663_5777624	NC_012022.3_1890663	Vitvi16g00122	GU	11.4725	3.5201	-26.0007	-25.0355	6.93322e-09	2.02445e-05
NC_012022.3_1890777_5777635	NC_012022.3_1890777	Vitvi16g00122	GU	11.4725	3.5201	-26.0007	-25.0355	6.93322e-09	2.02445e-05
NC_012022.3_1890898_5777648	NC_012022.3_1890898	Vitvi16g00122	GU	11.4725	3.5201	-26.0007	-25.0355	6.93322e-09	2.02445e-05
NC_012022.3_1890904_5777649	NC_012022.3_1890904	Vitvi16g00122	GU	11.4725	3.5201	-26.0007	-25.0355	6.93322e-09	2.02445e-05
NC_012022.3_1891038_5777660	NC_012022.3_1891038	Vitvi16g00122	GU	11.4725	3.5201	-26.0007	-25.0355	6.93322e-09	2.02445e-05
NC_012022.3_1891064_5777662	NC_012022.3_1891064	Vitvi16g00122	GU	11.4725	3.5201	-26.0007	-25.0355	6.93322e-09	2.02445e-05
NC_012022.3_1891083_5777666	NC_012022.3_1891083	Vitvi16g00122	GU	11.4725	3.5201	-26.0007	-25.0355	6.93322e-09	2.02445e-05
NC_012022.3_1891097_5777667	NC_012022.3_1891097	Vitvi16g00122	GU	11.4725	3.5201	-26.0007	-25.0355	6.93322e-09	2.02445e-05
NC_012022.3_1891118_5777672	NC_012022.3_1891118	Vitvi16g00122	GU	11.4725	3.5201	-26.0007	-25.0355	6.93322e-09	2.02445e-05
NC_012022.3_1891156_5777677	NC_012022.3_1891156	Vitvi16g00122	GU	11.4725	3.5201	-26.0007	-25.0355	6.93322e-09	2.02445e-05
NC_012022.3_1891212_5777681	NC_012022.3_1891212	Vitvi16g00122	GU	11.4725	3.5201	-26.0007	-25.0355	6.93322e-09	2.02445e-05
NC_012022.3_1891273_5777685	NC_012022.3_1891273	Vitvi16g00122	GU	11.4725	3.5201	-26.0007	-25.0355	6.93322e-09	2.02445e-05
NC_012022.3_1891279_5777687	NC_012022.3_1891279	Vitvi16g00122	GU	11.4725	3.5201	-26.0007	-25.0355	6.93322e-09	2.02445e-05
NC_012022.3_1891313_5777696	NC_012022.3_1891313	Vitvi16g00122	GU	11.4725	3.5201	-26.0007	-25.0355	6.93322e-09	2.02445e-05
NC_012022.3_1891315_5777697	NC_012022.3_1891315	Vitvi16g00122	GU	11.4725	3.5201	-26.0007	-25.0355	6.93322e-09	2.02445e-05
NC_012022.3_1891347_5777700	NC_012022.3_1891347	Vitvi16g00122	GU	11.4725	3.5201	-26.0007	-25.0355	6.93322e-09	2.02445e-05
NC_012022.3_1891348_5777701	NC_012022.3_1891348	Vitvi16g00122	GU	11.4725	3.5201	-26.0007	-25.0355	6.93322e-09	2.02445e-05
NC_012022.3_1891383_5777706	NC_012022.3_1891383	Vitvi16g00122	GU	11.4725	3.5201	-26.0007	-25.0355	6.93322e-09	2.02445e-05
NC_012022.3_1891533_5777715	NC_012022.3_1891533	Vitvi16g00122	GU	11.4725	3.5201	-26.0007	-25.0355	6.93322e-09	2.02445e-05
NC_012022.3_1891542_5777717	NC_012022.3_1891542	Vitvi16g00122	GU	11.4725	3.5201	-26.0007	-25.0355	6.93322e-09	2.02445e-05
NC_012022.3_1891545_5777718	NC_012022.3_1891545	Vitvi16g00122	GU	11.4725	3.5201	-26.0007	-25.0355	6.93322e-09	2.02445e-05
NC_012022.3_1891582_5777721	NC_012022.3_1891582	Vitvi16g00122	GU	11.4725	3.5201	-26.0007	-25.0355	6.93322e-09	2.02445e-05
NC_012022.3_1891591_5777722	NC_012022.3_1891591	Vitvi16g00122	GU	11.4725	3.5201	-26.0007	-25.0355	6.93322e-09	2.02445e-05
NC_012022.3_1891670_5777731	NC_012022.3_1891670	Vitvi16g00122	GU	11.4725	3.5201	-26.0007	-25.0355	6.93322e-09	2.02445e-05
NC_012022.3_1892214_5777797	NC_012022.3_1892214	Vitvi16g00122	GU	11.4725	3.5201	-26.0007	-25.0355	6.93322e-09	2.02445e-05
NC_012022.3_1892224_5777801	NC_012022.3_1892224	Vitvi16g00122	GU	11.4725	3.5201	-26.0007	-25.0355	6.93322e-09	2.02445e-05
NC_012022.3_1892240_5777804	NC_012022.3_1892240	Vitvi16g00122	GU	11.4725	3.5201	-26.0007	-25.0355	6.93322e-09	2.02445e-05
NC_012022.3_1892242_5777805	NC_012022.3_1892242	Vitvi16g00122	GU	11.4725	3.5201	-26.0007	-25.0355	6.93322e-09	2.02445e-05
NC_012022.3_1892260_5777808	NC_012022.3_1892260	Vitvi16g00122	GU	11.4725	3.5201	-26.0007	-25.0355	6.93322e-09	2.02445e-05
NC_012022.3_1892286_5777811	NC_012022.3_1892286	Vitvi16g00122	GU	11.4725	3.5201	-26.0007	-25.0355	6.93322e-09	2.02445e-05
NC_012022.3_1892312_5777816	NC_012022.3_1892312	Vitvi16g00122	GU	11.4725	3.5201	-26.0007	-25.0355	6.93322e-09	2.02445e-05
NC_012022.3_1892316_5777819	NC_012022.3_1892316	Vitvi16g00122	GU	11.4725	3.5201	-26.0007	-25.0355	6.93322e-09	2.02445e-05
NC_012022.3_1892368_5777822	NC_012022.3_1892368	Vitvi16g00122	GU	11.4725	3.5201	-26.0007	-25.0355	6.93322e-09	2.02445e-05
NC_012022.3_1892370_5777823	NC_012022.3_1892370	Vitvi16g00122	GU	11.4725	3.5201	-26.0007	-25.0355	6.93322e-09	2.02445e-05
NC_012022.3_1892435_5777825	NC_012022.3_1892435	Vitvi16g00122	GU	11.4725	3.5201	-26.0007	-25.0355	6.93322e-09	2.02445e-05
NC_012022.3_1892526_5777828	NC_012022.3_1892526	Vitvi16g00122	GU	11.4725	3.5201	-26.0007	-25.0355	6.93322e-09	2.02445e-05
NC_012022.3_1892541_5777829	NC_012022.3_1892541	Vitvi16g00122	GU	11.4725	3.5201	-26.0007	-25.0355	6.93322e-09	2.02445e-05
NC_012022.3_1892557_5777830	NC_012022.3_1892557	Vitvi16g00122	GU	11.4725	3.5201	-26.0007	-25.0355	6.93322e-09	2.02445e-05
NC_012022.3_1892690_5777836	NC_012022.3_1892690	Vitvi16g00122	GU	11.4725	3.5201	-26.0007	-25.0355	6.93322e-09	2.02445e-05
NC_012022.3_1892770_5777841	NC_012022.3_1892770	Vitvi16g00122	GU	11.4725	3.5201	-26.0007	-25.0355	6.93322e-09	2.02445e-05
NC_012022.3_1892941_5777847	NC_012022.3_1892941	Vitvi16g00122	GU	11.4725	3.5201	-26.0007	-25.0355	6.93322e-09	2.02445e-05
NC_012022.3_1892974_5777853	NC_012022.3_1892974	Vitvi16g00122	GU	11.4725	3.5201	-26.0007	-25.0355	6.93322e-09	2.02445e-05
NC_012022.3_1893026_5777857	NC_012022.3_1893026	Vitvi16g00122	GU	11.4725	3.5201	-26.0007	-25.0355	6.93322e-09	2.02445e-05
NC_012022.3_1893104_5777859	NC_012022.3_1893104	Vitvi16g00122	GU	11.4725	3.5201	-26.0007	-25.0355	6.93322e-09	2.02445e-05
NC_012022.3_1893192_5777869	NC_012022.3_1893192	Vitvi16g00122	GU	11.4725	3.5201	-26.0007	-25.0355	6.93322e-09	2.02445e-05
NC_012022.3_1893306_5777878	NC_012022.3_1893306	Vitvi16g00122	GU	11.4725	3.5201	-26.0007	-25.0355	6.93322e-09	2.02445e-05
NC_012022.3_1893765_5777909	NC_012022.3_1893765	Vitvi16g00122	GU	11.4725	3.5201	-26.0007	-25.0355	6.93322e-09	2.02445e-05
NC_012022.3_1894194_5777950	NC_012022.3_1894194	Vitvi16g00122	GU	11.4725	3.5201	-26.0007	-25.0355	6.93322e-09	2.02445e-05
NC_012022.3_1894310_5777959	NC_012022.3_1894310	Vitvi16g00122	GU	11.4725	3.5201	-26.0007	-25.0355	6.93322e-09	2.02445e-05
NC_012022.3_1894428_5777970	NC_012022.3_1894428	Vitvi16g00122	GU	11.4725	3.5201	-26.0007	-25.0355	6.93322e-09	2.02445e-05
NC_012022.3_1894920_5778035	NC_012022.3_1894920	Vitvi16g00122	GU	11.4725	3.5201	-26.0007	-25.0355	6.93322e-09	2.02445e-05
NC_012022.3_1895362_5778073	NC_012022.3_1895362	Vitvi16g00122	GU	11.4725	3.5201	-26.0007	-25.0355	6.93322e-09	2.02445e-05
NC_012022.3_1895363_5778074	NC_012022.3_1895363	Vitvi16g00122	GU	11.4725	3.5201	-26.0007	-25.0355	6.93322e-09	2.02445e-05
NC_012022.3_1895565_5778097	NC_012022.3_1895565	Vitvi16g00122	GU	11.4725	3.5201	-26.0007	-25.0355	6.93322e-09	2.02445e-05
NC_012022.3_1895612_5778103	NC_012022.3_1895612	Vitvi16g00122	GU	11.4725	3.5201	-26.0007	-25.0355	6.93322e-09	2.02445e-05
NC_012022.3_1895725_5778112	NC_012022.3_1895725	Vitvi16g00122	GU	11.4725	3.5201	-26.0007	-25.0355	6.93322e-09	2.02445e-05
NC_012022.3_1895835_5778132	NC_012022.3_1895835	Vitvi16g00122	GU	11.4725	3.5201	-26.0007	-25.0355	6.93322e-09	2.02445e-05
NC_012022.3_1896446_5778197	NC_012022.3_1896446	Vitvi16g00122	GU	11.4725	3.5201	-26.0007	-25.0355	6.93322e-09	2.02445e-05
NC_012022.3_1896487_5778201	NC_012022.3_1896487	Vitvi16g00122	GU	11.4725	3.5201	-26.0007	-25.0355	6.93322e-09	2.02445e-05
NC_012022.3_1896518_5778205	NC_012022.3_1896518	Vitvi16g00122	GU	11.4725	3.5201	-26.0007	-25.0355	6.93322e-09	2.02445e-05
NC_012022.3_1896584_5778214	NC_012022.3_1896584	Vitvi16g00122	GU	11.4725	3.5201	-26.0007	-25.0355	6.93322e-09	2.02445e-05
NC_012022.3_1896707_5778237	NC_012022.3_1896707	Vitvi16g00122	GU	11.4725	3.5201	-26.0007	-25.0355	6.93322e-09	2.02445e-05
NC_012022.3_1896793_5778246	NC_012022.3_1896793	Vitvi16g00122	GU	11.4725	3.5201	-26.0007	-25.0355	6.93322e-09	2.02445e-05
NC_012022.3_1896812_5778247	NC_012022.3_1896812	Vitvi16g00122	GU	11.4725	3.5201	-26.0007	-25.0355	6.93322e-09	2.02445e-05
NC_012022.3_1896916_5778260	NC_012022.3_1896916	Vitvi16g00122	GU	11.4725	3.5201	-26.0007	-25.0355	6.93322e-09	2.02445e-05
NC_012022.3_1897327_5778296	NC_012022.3_1897327	Vitvi16g00122	GU	11.4725	3.5201	-26.0007	-25.0355	6.93322e-09	2.02445e-05
NC_012022.3_1897366_5778300	NC_012022.3_1897366	Vitvi16g00122	GU	11.4725	3.5201	-26.0007	-25.0355	6.93322e-09	2.02445e-05
NC_012022.3_1897429_5778306	NC_012022.3_1897429	Vitvi16g00122	GU	11.4725	3.5201	-26.0007	-25.0355	6.93322e-09	2.02445e-05
NC_012022.3_1897534_5778316	NC_012022.3_1897534	Vitvi16g00122	GU	11.4725	3.5201	-26.0007	-25.0355	6.93322e-09	2.02445e-05
NC_012022.3_1897858_5778355	NC_012022.3_1897858	Vitvi16g00122	GU	11.4725	3.5201	-26.0007	-25.0355	6.93322e-09	2.02445e-05
NC_012022.3_1898001_5778371	NC_012022.3_1898001	Vitvi16g00122	GU	11.4725	3.5201	-26.0007	-25.0355	6.93322e-09	2.02445e-05
NC_012022.3_1898100_5778381	NC_012022.3_1898100	Vitvi16g00122	GU	11.4725	3.5201	-26.0007	-25.0355	6.93322e-09	2.02445e-05
NC_012022.3_1898124_5778387	NC_012022.3_1898124	Vitvi16g00122	GU	11.4725	3.5201	-26.0007	-25.0355	6.93322e-09	2.02445e-05
NC_012022.3_1898309_5778406	NC_012022.3_1898309	Vitvi16g00122	GU	11.4725	3.5201	-26.0007	-25.0355	6.93322e-09	2.02445e-05
NC_012022.3_1898332_5778409	NC_012022.3_1898332	Vitvi16g00122	GU	11.4725	3.5201	-26.0007	-25.0355	6.93322e-09	2.02445e-05
NC_012022.3_1898733_5778435	NC_012022.3_1898733	Vitvi16g00122	GU	11.4725	3.5201	-26.0007	-25.0355	6.93322e-09	2.02445e-05
NC_012022.3_1898772_5778442	NC_012022.3_1898772	Vitvi16g00122	GU	11.4725	3.5201	-26.0007	-25.0355	6.93322e-09	2.02445e-05
NC_012022.3_1898795_5778448	NC_012022.3_1898795	Vitvi16g00122	GU	11.4725	3.5201	-26.0007	-25.0355	6.93322e-09	2.02445e-05
NC_012022.3_1898812_5778451	NC_012022.3_1898812	Vitvi16g00122	GU	11.4725	3.5201	-26.0007	-25.0355	6.93322e-09	2.02445e-05
NC_012022.3_1898834_5778452	NC_012022.3_1898834	Vitvi16g00122	GU	11.4725	3.5201	-26.0007	-25.0355	6.93322e-09	2.02445e-05
NC_012022.3_1898883_5778456	NC_012022.3_1898883	Vitvi16g00122	GU	11.4725	3.5201	-26.0007	-25.0355	6.93322e-09	2.02445e-05
NC_012022.3_1893797_5777914	NC_012022.3_1893797	Vitvi16g00122	GU	11.4725	3.5201	26.0007	25.0355	6.93322e-09	2.02445e-05
NC_012022.3_1894029_5777939	NC_012022.3_1894029	Vitvi16g00122	GU	11.4725	3.5201	26.0007	25.0355	6.93322e-09	2.02445e-05
NC_012009.3_1043544_11131275	NC_012009.3_1043544	Vitvi03g01373	GU	9.61245	3.2649	12.1574	23.9428	9.86626e-09	2.71189e-05
NC_012009.3_1043545_11131276	NC_012009.3_1043545	Vitvi03g01373	GU	9.61245	3.2649	12.1574	23.9428	9.86626e-09	2.71189e-05
NC_012009.3_1043546_11131277	NC_012009.3_1043546	Vitvi03g01373	GU	9.61245	3.2649	12.1574	23.9428	9.86626e-09	2.71189e-05
NC_012009.3_1043799_11131284	NC_012009.3_1043799	Vitvi03g01373	GU	9.61245	3.2649	12.1574	23.9428	9.86626e-09	2.71189e-05
NC_012009.3_1043971_11131289	NC_012009.3_1043971	Vitvi03g01373	GU	9.61245	3.2649	12.1574	23.9428	9.86626e-09	2.71189e-05
NC_012009.3_1044403_11131306	NC_012009.3_1044403	Vitvi03g01373	GU	9.61245	3.2649	12.1574	23.9428	9.86626e-09	2.71189e-05
NC_012009.3_1044431_11131308	NC_012009.3_1044431	Vitvi03g01373	GU	9.61245	3.2649	12.1574	23.9428	9.86626e-09	2.71189e-05
NC_012009.3_1044452_11131309	NC_012009.3_1044452	Vitvi03g01373	GU	9.61245	3.2649	12.1574	23.9428	9.86626e-09	2.71189e-05
NC_012009.3_1044811_11131323	NC_012009.3_1044811	Vitvi03g01373	GU	9.61245	3.2649	12.1574	23.9428	9.86626e-09	2.71189e-05
NC_012009.3_1045041_11131332	NC_012009.3_1045041	Vitvi03g01373	GU	9.61245	3.2649	12.1574	23.9428	9.86626e-09	2.71189e-05
NC_012009.3_1045168_11131333	NC_012009.3_1045168	Vitvi03g01373	GU	9.61245	3.2649	12.1574	23.9428	9.86626e-09	2.71189e-05
NC_012009.3_1045169_11131334	NC_012009.3_1045169	Vitvi03g01373	GU	9.61245	3.2649	12.1574	23.9428	9.86626e-09	2.71189e-05
NC_012009.3_1045213_11131335	NC_012009.3_1045213	Vitvi03g01373	GU	9.61245	3.2649	12.1574	23.9428	9.86626e-09	2.71189e-05
NC_012009.3_1045229_11131336	NC_012009.3_1045229	Vitvi03g01373	GU	9.61245	3.2649	12.1574	23.9428	9.86626e-09	2.71189e-05
NC_012009.3_1045242_11131337	NC_012009.3_1045242	Vitvi03g01373	GU	9.61245	3.2649	12.1574	23.9428	9.86626e-09	2.71189e-05
NC_012009.3_1045244_11131338	NC_012009.3_1045244	Vitvi03g01373	GU	9.61245	3.2649	12.1574	23.9428	9.86626e-09	2.71189e-05
NC_012009.3_1045245_11131339	NC_012009.3_1045245	Vitvi03g01373	GU	9.61245	3.2649	12.1574	23.9428	9.86626e-09	2.71189e-05
NC_012009.3_1045250_11131340	NC_012009.3_1045250	Vitvi03g01373	GU	9.61245	3.2649	12.1574	23.9428	9.86626e-09	2.71189e-05
NC_012009.3_1045251_11131341	NC_012009.3_1045251	Vitvi03g01373	GU	9.61245	3.2649	12.1574	23.9428	9.86626e-09	2.71189e-05
NC_012009.3_1045263_11131342	NC_012009.3_1045263	Vitvi03g01373	GU	9.61245	3.2649	12.1574	23.9428	9.86626e-09	2.71189e-05
NC_012009.3_1045312_11131344	NC_012009.3_1045312	Vitvi03g01373	GU	9.61245	3.2649	12.1574	23.9428	9.86626e-09	2.71189e-05
NC_012009.3_1045316_11131345	NC_012009.3_1045316	Vitvi03g01373	GU	9.61245	3.2649	12.1574	23.9428	9.86626e-09	2.71189e-05
NC_012009.3_1045320_11131347	NC_012009.3_1045320	Vitvi03g01373	GU	9.61245	3.2649	12.1574	23.9428	9.86626e-09	2.71189e-05
NC_012009.3_1045322_11131348	NC_012009.3_1045322	Vitvi03g01373	GU	9.61245	3.2649	12.1574	23.9428	9.86626e-09	2.71189e-05
NC_012009.3_1045335_11131350	NC_012009.3_1045335	Vitvi03g01373	GU	9.61245	3.2649	12.1574	23.9428	9.86626e-09	2.71189e-05
NC_012009.3_1045353_11131351	NC_012009.3_1045353	Vitvi03g01373	GU	9.61245	3.2649	12.1574	23.9428	9.86626e-09	2.71189e-05
NC_012009.3_1045366_11131352	NC_012009.3_1045366	Vitvi03g01373	GU	9.61245	3.2649	12.1574	23.9428	9.86626e-09	2.71189e-05
NC_012009.3_1045369_11131353	NC_012009.3_1045369	Vitvi03g01373	GU	9.61245	3.2649	12.1574	23.9428	9.86626e-09	2.71189e-05
NC_012009.3_1045396_11131354	NC_012009.3_1045396	Vitvi03g01373	GU	9.61245	3.2649	12.1574	23.9428	9.86626e-09	2.71189e-05
NC_012009.3_1045405_11131355	NC_012009.3_1045405	Vitvi03g01373	GU	9.61245	3.2649	12.1574	23.9428	9.86626e-09	2.71189e-05
NC_012009.3_1045408_11131356	NC_012009.3_1045408	Vitvi03g01373	GU	9.61245	3.2649	12.1574	23.9428	9.86626e-09	2.71189e-05
NC_012009.3_1045433_11131359	NC_012009.3_1045433	Vitvi03g01373	GU	9.61245	3.2649	12.1574	23.9428	9.86626e-09	2.71189e-05
NC_012009.3_1045441_11131360	NC_012009.3_1045441	Vitvi03g01373	GU	9.61245	3.2649	12.1574	23.9428	9.86626e-09	2.71189e-05
NC_012009.3_1045442_11131361	NC_012009.3_1045442	Vitvi03g01373	GU	9.61245	3.2649	12.1574	23.9428	9.86626e-09	2.71189e-05
NC_012009.3_1045444_11131362	NC_012009.3_1045444	Vitvi03g01373	GU	9.61245	3.2649	12.1574	23.9428	9.86626e-09	2.71189e-05
NC_012009.3_1045504_11131365	NC_012009.3_1045504	Vitvi03g01373	GU	9.61245	3.2649	12.1574	23.9428	9.86626e-09	2.71189e-05
NC_012009.3_1045506_11131366	NC_012009.3_1045506	Vitvi03g01373	GU	9.61245	3.2649	12.1574	23.9428	9.86626e-09	2.71189e-05
NC_012009.3_1045595_11131382	NC_012009.3_1045595	Vitvi03g01373	GU	9.61245	3.2649	12.1574	23.9428	9.86626e-09	2.71189e-05
NC_012009.3_1045699_11131392	NC_012009.3_1045699	Vitvi03g01373	GU	9.61245	3.2649	12.1574	23.9428	9.86626e-09	2.71189e-05
NC_012009.3_1045700_11131393	NC_012009.3_1045700	Vitvi03g01373	GU	9.61245	3.2649	12.1574	23.9428	9.86626e-09	2.71189e-05
NC_012009.3_1045705_11131394	NC_012009.3_1045705	Vitvi03g01373	GU	9.61245	3.2649	12.1574	23.9428	9.86626e-09	2.71189e-05
NC_012009.3_1045730_11131395	NC_012009.3_1045730	Vitvi03g01373	GU	9.61245	3.2649	12.1574	23.9428	9.86626e-09	2.71189e-05
NC_012009.3_1045735_11131396	NC_012009.3_1045735	Vitvi03g01373	GU	9.61245	3.2649	12.1574	23.9428	9.86626e-09	2.71189e-05
NC_012009.3_1045741_11131397	NC_012009.3_1045741	Vitvi03g01373	GU	9.61245	3.2649	12.1574	23.9428	9.86626e-09	2.71189e-05
NC_012009.3_1045746_11131399	NC_012009.3_1045746	Vitvi03g01373	GU	9.61245	3.2649	12.1574	23.9428	9.86626e-09	2.71189e-05
NC_012009.3_1045813_11131407	NC_012009.3_1045813	Vitvi03g01373	GU	9.61245	3.2649	12.1574	23.9428	9.86626e-09	2.71189e-05
NC_012009.3_1045829_11131408	NC_012009.3_1045829	Vitvi03g01373	GU	9.61245	3.2649	12.1574	23.9428	9.86626e-09	2.71189e-05
NC_012009.3_1045834_11131410	NC_012009.3_1045834	Vitvi03g01373	GU	9.61245	3.2649	12.1574	23.9428	9.86626e-09	2.71189e-05
NC_012009.3_1045836_11131411	NC_012009.3_1045836	Vitvi03g01373	GU	9.61245	3.2649	12.1574	23.9428	9.86626e-09	2.71189e-05
NC_012009.3_1045840_11131412	NC_012009.3_1045840	Vitvi03g01373	GU	9.61245	3.2649	12.1574	23.9428	9.86626e-09	2.71189e-05
NC_012009.3_1045855_11131414	NC_012009.3_1045855	Vitvi03g01373	GU	9.61245	3.2649	12.1574	23.9428	9.86626e-09	2.71189e-05
NC_012009.3_1045864_11131416	NC_012009.3_1045864	Vitvi03g01373	GU	9.61245	3.2649	12.1574	23.9428	9.86626e-09	2.71189e-05
NC_012009.3_1045870_11131417	NC_012009.3_1045870	Vitvi03g01373	GU	9.61245	3.2649	12.1574	23.9428	9.86626e-09	2.71189e-05
NC_012009.3_1045907_11131419	NC_012009.3_1045907	Vitvi03g01373	GU	9.61245	3.2649	12.1574	23.9428	9.86626e-09	2.71189e-05
NC_012009.3_1045908_11131420	NC_012009.3_1045908	Vitvi03g01373	GU	9.61245	3.2649	12.1574	23.9428	9.86626e-09	2.71189e-05
NC_012009.3_1045910_11131421	NC_012009.3_1045910	Vitvi03g01373	GU	9.61245	3.2649	12.1574	23.9428	9.86626e-09	2.71189e-05
NC_012009.3_1045922_11131422	NC_012009.3_1045922	Vitvi03g01373	GU	9.61245	3.2649	12.1574	23.9428	9.86626e-09	2.71189e-05
NC_012009.3_1045929_11131423	NC_012009.3_1045929	Vitvi03g01373	GU	9.61245	3.2649	12.1574	23.9428	9.86626e-09	2.71189e-05
NC_012009.3_1045968_11131425	NC_012009.3_1045968	Vitvi03g01373	GU	9.61245	3.2649	12.1574	23.9428	9.86626e-09	2.71189e-05
NC_012009.3_1046020_11131426	NC_012009.3_1046020	Vitvi03g01373	GU	9.61245	3.2649	12.1574	23.9428	9.86626e-09	2.71189e-05
NC_012009.3_1046025_11131427	NC_012009.3_1046025	Vitvi03g01373	GU	9.61245	3.2649	12.1574	23.9428	9.86626e-09	2.71189e-05
NC_012009.3_1046050_11131429	NC_012009.3_1046050	Vitvi03g01373	GU	9.61245	3.2649	12.1574	23.9428	9.86626e-09	2.71189e-05
NC_012009.3_1046051_11131430	NC_012009.3_1046051	Vitvi03g01373	GU	9.61245	3.2649	12.1574	23.9428	9.86626e-09	2.71189e-05
NC_012009.3_1046052_11131431	NC_012009.3_1046052	Vitvi03g01373	GU	9.61245	3.2649	12.1574	23.9428	9.86626e-09	2.71189e-05
NC_012009.3_1046054_11131432	NC_012009.3_1046054	Vitvi03g01373	GU	9.61245	3.2649	12.1574	23.9428	9.86626e-09	2.71189e-05
NC_012018.3_3177854_1694042	NC_012018.3_3177854	Vitvi12g00210	RD	0.00876138	-6.83463	-0.328346	-Inf	0	6.19327e-305
NC_012018.3_5252056_1761993	NC_012018.3_5252056	Vitvi12g02350	RD	0.0543094	-4.20265	3.11488	Inf	0	6.19327e-305
NC_012018.3_13894260_2156008	NC_012018.3_13894260	Vitvi12g01193	RD	0.132183	-2.91939	-0.248993	-Inf	0	6.19327e-305
NC_012018.3_13894430_2156011	NC_012018.3_13894430	Vitvi12g01193	RD	0.132183	-2.91939	-0.248993	-Inf	0	6.19327e-305
NC_012018.3_13895071_2156015	NC_012018.3_13895071	Vitvi12g01193	RD	0.132183	-2.91939	-0.248993	-Inf	0	6.19327e-305
NC_012018.3_13895168_2156018	NC_012018.3_13895168	Vitvi12g01193	RD	0.132183	-2.91939	-0.248993	-Inf	0	6.19327e-305
NC_012018.3_13895585_2156041	NC_012018.3_13895585	Vitvi12g01193	RD	0.132183	-2.91939	0.497985	Inf	0	6.19327e-305
NC_012018.3_13895863_2156048	NC_012018.3_13895863	Vitvi12g01193	RD	0.132183	-2.91939	0.497985	Inf	0	6.19327e-305
NC_012018.3_13895491_2156032	NC_012018.3_13895491	Vitvi12g01194	RD	0.053079	-4.23572	0.253905	Inf	0	6.19327e-305
NC_012018.3_13895494_2156033	NC_012018.3_13895494	Vitvi12g01194	RD	0.053079	-4.23572	0.253905	Inf	0	6.19327e-305
NC_012018.3_13895517_2156034	NC_012018.3_13895517	Vitvi12g01194	RD	0.053079	-4.23572	0.253905	Inf	0	6.19327e-305
NC_012018.3_13895524_2156036	NC_012018.3_13895524	Vitvi12g01194	RD	0.053079	-4.23572	0.253905	Inf	0	6.19327e-305
NC_012018.3_13895541_2156037	NC_012018.3_13895541	Vitvi12g01194	RD	0.053079	-4.23572	0.253905	Inf	0	6.19327e-305
NC_012018.3_13895551_2156038	NC_012018.3_13895551	Vitvi12g01194	RD	0.053079	-4.23572	0.253905	Inf	0	6.19327e-305
NC_012018.3_13896107_2156052	NC_012018.3_13896107	Vitvi12g01194	RD	0.053079	-4.23572	-0.253905	-Inf	0	6.19327e-305
NC_012018.3_13896110_2156053	NC_012018.3_13896110	Vitvi12g01194	RD	0.053079	-4.23572	-0.253905	-Inf	0	6.19327e-305
NC_012018.3_13896351_2156057	NC_012018.3_13896351	Vitvi12g01194	RD	0.053079	-4.23572	-0.253905	-Inf	0	6.19327e-305
NC_012018.3_13897697_2156087	NC_012018.3_13897697	Vitvi12g01194	RD	0.053079	-4.23572	0.253905	Inf	0	6.19327e-305
NC_012018.3_13898043_2156088	NC_012018.3_13898043	Vitvi12g01194	RD	0.053079	-4.23572	-0.253905	-Inf	0	6.19327e-305
NC_012018.3_13898045_2156089	NC_012018.3_13898045	Vitvi12g01194	RD	0.053079	-4.23572	-0.253905	-Inf	0	6.19327e-305
NC_012018.3_13898050_2156090	NC_012018.3_13898050	Vitvi12g01194	RD	0.053079	-4.23572	-0.253905	-Inf	0	6.19327e-305
NC_012018.3_13898051_2156091	NC_012018.3_13898051	Vitvi12g01194	RD	0.053079	-4.23572	-0.253905	-Inf	0	6.19327e-305
NC_012018.3_13898061_2156092	NC_012018.3_13898061	Vitvi12g01194	RD	0.053079	-4.23572	-0.253905	-Inf	0	6.19327e-305
NC_012018.3_13898068_2156093	NC_012018.3_13898068	Vitvi12g01194	RD	0.053079	-4.23572	-0.253905	-Inf	0	6.19327e-305
NC_012018.3_13898074_2156094	NC_012018.3_13898074	Vitvi12g01194	RD	0.053079	-4.23572	-0.253905	-Inf	0	6.19327e-305
NC_012018.3_13898086_2156095	NC_012018.3_13898086	Vitvi12g01194	RD	0.053079	-4.23572	-0.253905	-Inf	0	6.19327e-305
NC_012018.3_13898114_2156096	NC_012018.3_13898114	Vitvi12g01194	RD	0.053079	-4.23572	-0.253905	-Inf	0	6.19327e-305
NC_012018.3_13898115_2156097	NC_012018.3_13898115	Vitvi12g01194	RD	0.053079	-4.23572	-0.253905	-Inf	0	6.19327e-305
NC_012018.3_13898116_2156098	NC_012018.3_13898116	Vitvi12g01194	RD	0.053079	-4.23572	-0.253905	-Inf	0	6.19327e-305
NC_012018.3_13898118_2156099	NC_012018.3_13898118	Vitvi12g01194	RD	0.053079	-4.23572	-0.253905	-Inf	0	6.19327e-305
NC_012018.3_13898132_2156100	NC_012018.3_13898132	Vitvi12g01194	RD	0.053079	-4.23572	-0.253905	-Inf	0	6.19327e-305
NC_012018.3_13898134_2156101	NC_012018.3_13898134	Vitvi12g01194	RD	0.053079	-4.23572	-0.253905	-Inf	0	6.19327e-305
NC_012018.3_13898332_2156102	NC_012018.3_13898332	Vitvi12g01194	RD	0.053079	-4.23572	-0.253905	-Inf	0	6.19327e-305
NC_012018.3_18136184_2389586	NC_012018.3_18136184	Vitvi12g02623	RD	0.00172483	-9.17933	-0.53715	-Inf	0	6.19327e-305
NC_012018.3_18136422_2389590	NC_012018.3_18136422	Vitvi12g02623	RD	0.00172483	-9.17933	-0.53715	-Inf	0	6.19327e-305
NC_012018.3_18136506_2389591	NC_012018.3_18136506	Vitvi12g02623	RD	0.00172483	-9.17933	-0.53715	-Inf	0	6.19327e-305
NC_012018.3_18136775_2389595	NC_012018.3_18136775	Vitvi12g02623	RD	0.00172483	-9.17933	-0.53715	-Inf	0	6.19327e-305
NC_012018.3_18137887_2389622	NC_012018.3_18137887	Vitvi12g02623	RD	0.00172483	-9.17933	-0.53715	-Inf	0	6.19327e-305
NC_012018.3_18137914_2389623	NC_012018.3_18137914	Vitvi12g02623	RD	0.00172483	-9.17933	-1.0743	-Inf	0	6.19327e-305
NC_012018.3_18137918_2389624	NC_012018.3_18137918	Vitvi12g02623	RD	0.00172483	-9.17933	-1.0743	-Inf	0	6.19327e-305
NC_012018.3_18137940_2389625	NC_012018.3_18137940	Vitvi12g02623	RD	0.00172483	-9.17933	-0.53715	-Inf	0	6.19327e-305
NC_012018.3_18140249_2389646	NC_012018.3_18140249	Vitvi12g02623	RD	0.00172483	-9.17933	-1.0743	-Inf	0	6.19327e-305
NC_012018.3_18140666_2389655	NC_012018.3_18140666	Vitvi12g02623	RD	0.00172483	-9.17933	-1.0743	-Inf	0	6.19327e-305
NC_012018.3_18141043_2389658	NC_012018.3_18141043	Vitvi12g02623	RD	0.00172483	-9.17933	-1.0743	-Inf	0	6.19327e-305
NC_012018.3_18141532_2389663	NC_012018.3_18141532	Vitvi12g02623	RD	0.00172483	-9.17933	-1.0743	-Inf	0	6.19327e-305
NC_012018.3_18141545_2389664	NC_012018.3_18141545	Vitvi12g02623	RD	0.00172483	-9.17933	-1.0743	-Inf	0	6.19327e-305
NC_012018.3_18141790_2389667	NC_012018.3_18141790	Vitvi12g02623	RD	0.00172483	-9.17933	-1.0743	-Inf	0	6.19327e-305
NC_012018.3_18141985_2389670	NC_012018.3_18141985	Vitvi12g02623	RD	0.00172483	-9.17933	-1.0743	-Inf	0	6.19327e-305
NC_012019.3_714373_2629776	NC_012019.3_714373	Vitvi13g01893	RD	0.0296011	-5.07821	-0.282126	-Inf	0	6.19327e-305
NC_012019.3_714869_2629796	NC_012019.3_714869	Vitvi13g01893	RD	0.0296011	-5.07821	-0.282126	-Inf	0	6.19327e-305
NC_012020.3_2975100_3720304	NC_012020.3_2975100	Vitvi14g02553	RD	0.0123045	-6.34468	-0.253905	-Inf	0	6.19327e-305
NC_012020.3_2975313_3720320	NC_012020.3_2975313	Vitvi14g02553	RD	0.0123045	-6.34468	-0.253905	-Inf	0	6.19327e-305
NC_012020.3_2975857_3720348	NC_012020.3_2975857	Vitvi14g02553	RD	0.0123045	-6.34468	-0.253905	-Inf	0	6.19327e-305
NC_012020.3_2976143_3720352	NC_012020.3_2976143	Vitvi14g02553	RD	0.0123045	-6.34468	-0.253905	-Inf	0	6.19327e-305
NC_012020.3_29289630_4804771	NC_012020.3_29289630	Vitvi14g01937	RD	0.00721418	-7.11495	-0.554323	-Inf	0	6.19327e-305
NC_012020.3_29290995_4804824	NC_012020.3_29290995	Vitvi14g01937	RD	0.00721418	-7.11495	-0.554323	-Inf	0	6.19327e-305
NC_012020.3_29292105_4804838	NC_012020.3_29292105	Vitvi14g01937	RD	0.00721418	-7.11495	-0.554323	-Inf	0	6.19327e-305
NC_012022.3_8659504_6123966	NC_012022.3_8659504	Vitvi16g00471	RD	0.022581	-5.46875	-0.564252	-Inf	0	6.19327e-305
NC_012022.3_8662360_6124203	NC_012022.3_8662360	Vitvi16g00471	RD	0.022581	-5.46875	-0.564252	-Inf	0	6.19327e-305
NC_012022.3_8662372_6124205	NC_012022.3_8662372	Vitvi16g00471	RD	0.022581	-5.46875	-0.564252	-Inf	0	6.19327e-305
NC_012022.3_8662392_6124207	NC_012022.3_8662392	Vitvi16g00471	RD	0.022581	-5.46875	-0.564252	-Inf	0	6.19327e-305
NC_012023.3_648246_6791642	NC_012023.3_648246	Vitvi17g00068	RD	0.275601	-1.85934	-1.73447	-Inf	0	6.19327e-305
NC_012023.3_648328_6791652	NC_012023.3_648328	Vitvi17g00068	RD	0.275601	-1.85934	-1.73447	-Inf	0	6.19327e-305
NC_012023.3_652049_6791710	NC_012023.3_652049	Vitvi17g00068	RD	0.275601	-1.85934	-1.73447	-Inf	0	6.19327e-305
NC_012023.3_652835_6791757	NC_012023.3_652835	Vitvi17g00068	RD	0.275601	-1.85934	-1.73447	-Inf	0	6.19327e-305
NC_012023.3_7814611_6998334	NC_012023.3_7814611	Vitvi17g00684	RD	0.118292	-3.07957	-1.26943	-Inf	0	6.19327e-305
NC_012023.3_7817618_6998384	NC_012023.3_7817618	Vitvi17g00684	RD	0.118292	-3.07957	-1.26943	-Inf	0	6.19327e-305
NC_012024.3_2049772_7451590	NC_012024.3_2049772	Vitvi18g02521	RD	0.0490528	-4.34952	-0.27744	-Inf	0	6.19327e-305
NC_012024.3_2050648_7451596	NC_012024.3_2050648	Vitvi18g02521	RD	0.0490528	-4.34952	0.27744	Inf	0	6.19327e-305
NC_012024.3_2050756_7451599	NC_012024.3_2050756	Vitvi18g02521	RD	0.0490528	-4.34952	0.27744	Inf	0	6.19327e-305
NC_012024.3_2051384_7451604	NC_012024.3_2051384	Vitvi18g02521	RD	0.0490528	-4.34952	0.27744	Inf	0	6.19327e-305
NC_012024.3_2051506_7451606	NC_012024.3_2051506	Vitvi18g02521	RD	0.0490528	-4.34952	0.27744	Inf	0	6.19327e-305
NC_012024.3_11697706_7739678	NC_012024.3_11697706	Vitvi18g01063	RD	0.0395237	-4.66114	-0.81396	-Inf	0	6.19327e-305
NC_012024.3_17796936_8069979	NC_012024.3_17796936	Vitvi18g02879	RD	0.00597221	-7.38752	-0.288831	-Inf	0	6.19327e-305
NC_012024.3_17796940_8069980	NC_012024.3_17796940	Vitvi18g02879	RD	0.00597221	-7.38752	-0.288831	-Inf	0	6.19327e-305
NC_012024.3_17797150_8069998	NC_012024.3_17797150	Vitvi18g02879	RD	0.00597221	-7.38752	-0.288831	-Inf	0	6.19327e-305
NC_012024.3_17797168_8070005	NC_012024.3_17797168	Vitvi18g02879	RD	0.00597221	-7.38752	-0.288831	-Inf	0	6.19327e-305
NC_012024.3_17797187_8070009	NC_012024.3_17797187	Vitvi18g02879	RD	0.00597221	-7.38752	-0.288831	-Inf	0	6.19327e-305
NC_012024.3_17797881_8070086	NC_012024.3_17797881	Vitvi18g02879	RD	0.00597221	-7.38752	-0.288831	-Inf	0	6.19327e-305
NC_012024.3_17798526_8070114	NC_012024.3_17798526	Vitvi18g02879	RD	0.00597221	-7.38752	-0.288831	-Inf	0	6.19327e-305
NC_012024.3_17799441_8070189	NC_012024.3_17799441	Vitvi18g02879	RD	0.00597221	-7.38752	-0.288831	-Inf	0	6.19327e-305
NC_012024.3_17799895_8070206	NC_012024.3_17799895	Vitvi18g02879	RD	0.00597221	-7.38752	-0.288831	-Inf	0	6.19327e-305
NC_012024.3_17800434_8070242	NC_012024.3_17800434	Vitvi18g02879	RD	0.00597221	-7.38752	-0.288831	-Inf	0	6.19327e-305
NC_012024.3_17800569_8070259	NC_012024.3_17800569	Vitvi18g02879	RD	0.00597221	-7.38752	-0.288831	-Inf	0	6.19327e-305
NC_012024.3_17800575_8070260	NC_012024.3_17800575	Vitvi18g02879	RD	0.00597221	-7.38752	-0.144416	-Inf	0	6.19327e-305
NC_012024.3_17800594_8070261	NC_012024.3_17800594	Vitvi18g02879	RD	0.00597221	-7.38752	-0.288831	-Inf	0	6.19327e-305
NC_012024.3_17800753_8070278	NC_012024.3_17800753	Vitvi18g02879	RD	0.00597221	-7.38752	-0.144416	-Inf	0	6.19327e-305
NC_012024.3_17802356_8070384	NC_012024.3_17802356	Vitvi18g02879	RD	0.00597221	-7.38752	-0.288831	-Inf	0	6.19327e-305
NC_012024.3_18535738_8110316	NC_012024.3_18535738	Vitvi18g02893	RD	0.105615	-3.24312	0.226206	Inf	0	6.19327e-305
NC_012024.3_18535930_8110324	NC_012024.3_18535930	Vitvi18g02893	RD	0.105615	-3.24312	-0.226206	-Inf	0	6.19327e-305
NC_012024.3_18537888_8110472	NC_012024.3_18537888	Vitvi18g02893	RD	0.105615	-3.24312	0.226206	Inf	0	6.19327e-305
NC_012024.3_27912806_8517920	NC_012024.3_27912806	Vitvi18g01953	RD	0.00230247	-8.7626	0.624851	Inf	0	6.19327e-305
NC_012024.3_27913701_8517955	NC_012024.3_27913701	Vitvi18g01953	RD	0.00230247	-8.7626	-0.624851	-Inf	0	6.19327e-305
NC_012025.3_6061228_8794125	NC_012025.3_6061228	Vitvi07g02192	RD	0.067284	-3.89359	-0.320729	-Inf	0	6.19327e-305
NC_012025.3_6061251_8794128	NC_012025.3_6061251	Vitvi07g02192	RD	0.067284	-3.89359	-0.320729	-Inf	0	6.19327e-305
NC_012025.3_6061457_8794143	NC_012025.3_6061457	Vitvi07g02192	RD	0.067284	-3.89359	-0.320729	-Inf	0	6.19327e-305
NC_012007.3_2146726_9667344	NC_012007.3_2146726	Vitvi01g01898	RD	0.157771	-2.66409	-2.18225	-Inf	0	6.19327e-305
NC_012007.3_2146815_9667348	NC_012007.3_2146815	Vitvi01g01898	RD	0.157771	-2.66409	-2.18225	-Inf	0	6.19327e-305
NC_012007.3_2146856_9667349	NC_012007.3_2146856	Vitvi01g01898	RD	0.157771	-2.66409	-2.18225	-Inf	0	6.19327e-305
NC_012007.3_2147499_9667363	NC_012007.3_2147499	Vitvi01g01898	RD	0.157771	-2.66409	-2.18225	-Inf	0	6.19327e-305
NC_012008.3_2754869_10550189	NC_012008.3_2754869	Vitvi02g00317	RD	0.0856262	-3.5458	-0.269369	-Inf	0	6.19327e-305
NC_012008.3_2754976_10550191	NC_012008.3_2754976	Vitvi02g00317	RD	0.0856262	-3.5458	-0.269369	-Inf	0	6.19327e-305
NC_012008.3_2755198_10550199	NC_012008.3_2755198	Vitvi02g00317	RD	0.0856262	-3.5458	0.269369	Inf	0	6.19327e-305
NC_012008.3_2755344_10550203	NC_012008.3_2755344	Vitvi02g00317	RD	0.0856262	-3.5458	-0.269369	-Inf	0	6.19327e-305
NC_012008.3_2755642_10550212	NC_012008.3_2755642	Vitvi02g00317	RD	0.0856262	-3.5458	0.269369	Inf	0	6.19327e-305
NC_012008.3_2755975_10550223	NC_012008.3_2755975	Vitvi02g00317	RD	0.0856262	-3.5458	0.269369	Inf	0	6.19327e-305
NC_012008.3_2756213_10550228	NC_012008.3_2756213	Vitvi02g00317	RD	0.0856262	-3.5458	0.269369	Inf	0	6.19327e-305
NC_012008.3_2756279_10550232	NC_012008.3_2756279	Vitvi02g00317	RD	0.0856262	-3.5458	0.269369	Inf	0	6.19327e-305
NC_012008.3_2756816_10550263	NC_012008.3_2756816	Vitvi02g00317	RD	0.0856262	-3.5458	-0.269369	-Inf	0	6.19327e-305
NC_012008.3_2757419_10550329	NC_012008.3_2757419	Vitvi02g00317	RD	0.0856262	-3.5458	-0.269369	-Inf	0	6.19327e-305
NC_012008.3_2759041_10550446	NC_012008.3_2759041	Vitvi02g00317	RD	0.0856262	-3.5458	0.269369	Inf	0	6.19327e-305
NC_012008.3_2759446_10550487	NC_012008.3_2759446	Vitvi02g00317	RD	0.0856262	-3.5458	0.269369	Inf	0	6.19327e-305
NC_012008.3_2759447_10550488	NC_012008.3_2759447	Vitvi02g00317	RD	0.0856262	-3.5458	0.269369	Inf	0	6.19327e-305
NC_012008.3_2759565_10550495	NC_012008.3_2759565	Vitvi02g00317	RD	0.0856262	-3.5458	0.269369	Inf	0	6.19327e-305
NC_012008.3_2760071_10550526	NC_012008.3_2760071	Vitvi02g00317	RD	0.0856262	-3.5458	0.269369	Inf	0	6.19327e-305
NC_012008.3_2760153_10550530	NC_012008.3_2760153	Vitvi02g00317	RD	0.0856262	-3.5458	-0.269369	-Inf	0	6.19327e-305
NC_012008.3_2761284_10550564	NC_012008.3_2761284	Vitvi02g00317	RD	0.0856262	-3.5458	-0.269369	-Inf	0	6.19327e-305
NC_012008.3_2761288_10550565	NC_012008.3_2761288	Vitvi02g00317	RD	0.0856262	-3.5458	-0.269369	-Inf	0	6.19327e-305
NC_012009.3_18803768_11950813	NC_012009.3_18803768	Vitvi03g01201	RD	0.156972	-2.67143	3.00594	Inf	0	6.19327e-305
NC_012009.3_18803769_11950814	NC_012009.3_18803769	Vitvi03g01201	RD	0.156972	-2.67143	-3.00594	-Inf	0	6.19327e-305
NC_012009.3_18804214_11950836	NC_012009.3_18804214	Vitvi03g01201	RD	0.156972	-2.67143	3.00594	Inf	0	6.19327e-305
NC_012009.3_18804315_11950840	NC_012009.3_18804315	Vitvi03g01201	RD	0.156972	-2.67143	-3.00594	-Inf	0	6.19327e-305
NC_012009.3_18804428_11950848	NC_012009.3_18804428	Vitvi03g01201	RD	0.156972	-2.67143	-3.00594	-Inf	0	6.19327e-305
NC_012009.3_18805016_11950868	NC_012009.3_18805016	Vitvi03g01201	RD	0.156972	-2.67143	-3.00594	-Inf	0	6.19327e-305
NC_012009.3_18807447_11950979	NC_012009.3_18807447	Vitvi03g01201	RD	0.156972	-2.67143	3.00594	Inf	0	6.19327e-305
NC_012009.3_18807720_11950993	NC_012009.3_18807720	Vitvi03g01201	RD	0.156972	-2.67143	3.00594	Inf	0	6.19327e-305
NC_012009.3_18807779_11950998	NC_012009.3_18807779	Vitvi03g01201	RD	0.156972	-2.67143	-3.00594	-Inf	0	6.19327e-305
NC_012009.3_18808408_11951032	NC_012009.3_18808408	Vitvi03g01201	RD	0.156972	-2.67143	-3.00594	-Inf	0	6.19327e-305
NC_012011.3_1239710_12871116	NC_012011.3_1239710	Vitvi05g00136	RD	0.0307617	-5.02272	-1.33521	-Inf	0	6.19327e-305
NC_012011.3_2805656_12910531	NC_012011.3_2805656	Vitvi05g01840	RD	0.116873	-3.09699	-0.132746	-Inf	0	6.19327e-305
NC_012011.3_2806447_12910557	NC_012011.3_2806447	Vitvi05g01840	RD	0.116873	-3.09699	-0.265492	-Inf	0	6.19327e-305
NC_012011.3_2806482_12910558	NC_012011.3_2806482	Vitvi05g01840	RD	0.116873	-3.09699	0.265492	Inf	0	6.19327e-305
NC_012011.3_8305939_13079412	NC_012011.3_8305939	Vitvi05g00762	RD	0.051763	-4.27194	-0.282126	-Inf	0	6.19327e-305
NC_012011.3_8305951_13079413	NC_012011.3_8305951	Vitvi05g00762	RD	0.051763	-4.27194	-0.282126	-Inf	0	6.19327e-305
NC_012011.3_8305953_13079414	NC_012011.3_8305953	Vitvi05g00762	RD	0.051763	-4.27194	-0.282126	-Inf	0	6.19327e-305
NC_012013.3_11931240_15011614	NC_012013.3_11931240	Vitvi07g02373	RD	0.110672	-3.17563	0.54358	Inf	0	6.19327e-305
NC_012013.3_11931264_15011617	NC_012013.3_11931264	Vitvi07g02373	RD	0.110672	-3.17563	0.54358	Inf	0	6.19327e-305
NC_012013.3_11931576_15011632	NC_012013.3_11931576	Vitvi07g02373	RD	0.110672	-3.17563	0.54358	Inf	0	6.19327e-305
NC_012013.3_11931794_15011666	NC_012013.3_11931794	Vitvi07g02373	RD	0.110672	-3.17563	0.54358	Inf	0	6.19327e-305
NC_012013.3_11932163_15011696	NC_012013.3_11932163	Vitvi07g02373	RD	0.110672	-3.17563	0.54358	Inf	0	6.19327e-305
NC_012013.3_11932684_15011735	NC_012013.3_11932684	Vitvi07g02373	RD	0.110672	-3.17563	0.54358	Inf	0	6.19327e-305
NC_012013.3_11933073_15011749	NC_012013.3_11933073	Vitvi07g02373	RD	0.110672	-3.17563	0.54358	Inf	0	6.19327e-305
NC_012013.3_11933431_15011772	NC_012013.3_11933431	Vitvi07g02373	RD	0.110672	-3.17563	0.54358	Inf	0	6.19327e-305
NC_012013.3_11933510_15011777	NC_012013.3_11933510	Vitvi07g02373	RD	0.110672	-3.17563	0.54358	Inf	0	6.19327e-305
NC_012013.3_11933747_15011789	NC_012013.3_11933747	Vitvi07g02373	RD	0.110672	-3.17563	0.54358	Inf	0	6.19327e-305
NC_012013.3_11933749_15011790	NC_012013.3_11933749	Vitvi07g02373	RD	0.110672	-3.17563	0.54358	Inf	0	6.19327e-305
NC_012013.3_11934203_15011797	NC_012013.3_11934203	Vitvi07g02373	RD	0.110672	-3.17563	0.54358	Inf	0	6.19327e-305
NC_012013.3_11934274_15011801	NC_012013.3_11934274	Vitvi07g02373	RD	0.110672	-3.17563	0.54358	Inf	0	6.19327e-305
NC_012014.3_11071654_15840160	NC_012014.3_11071654	Vitvi08g00886	RD	0.0209522	-5.57675	-0.282126	-Inf	0	6.19327e-305
NC_012014.3_11071656_15840161	NC_012014.3_11071656	Vitvi08g00886	RD	0.0209522	-5.57675	-0.282126	-Inf	0	6.19327e-305
NC_012014.3_11072560_15840172	NC_012014.3_11072560	Vitvi08g00886	RD	0.0209522	-5.57675	-0.282126	-Inf	0	6.19327e-305
NC_012014.3_11072848_15840177	NC_012014.3_11072848	Vitvi08g00886	RD	0.0209522	-5.57675	-0.282126	-Inf	0	6.19327e-305
NC_012015.3_21282442_17203078	NC_012015.3_21282442	Vitvi09g01978	RD	0.0744404	-3.74777	-0.265492	-Inf	0	6.19327e-305
NC_012020.3_16422084_4333499	NC_012020.3_16422084	Vitvi14g00914	RD	0.079741	-3.64853	-0.226206	-1.16236e+08	1.40427e-24	3.21358e-21
NC_012022.3_8659229_6123938	NC_012022.3_8659229	Vitvi16g00471	RD	0.022581	-5.46875	0.564252	1.16236e+08	1.40427e-24	3.21358e-21
NC_012022.3_8659529_6123970	NC_012022.3_8659529	Vitvi16g00471	RD	0.022581	-5.46875	-0.282126	-1.16236e+08	1.40427e-24	3.21358e-21
NC_012022.3_8660155_6124019	NC_012022.3_8660155	Vitvi16g00471	RD	0.022581	-5.46875	0.564252	1.16236e+08	1.40427e-24	3.21358e-21
NC_012022.3_8660199_6124023	NC_012022.3_8660199	Vitvi16g00471	RD	0.022581	-5.46875	0.564252	1.16236e+08	1.40427e-24	3.21358e-21
NC_012022.3_8660337_6124031	NC_012022.3_8660337	Vitvi16g00471	RD	0.022581	-5.46875	0.564252	1.16236e+08	1.40427e-24	3.21358e-21
NC_012022.3_8660338_6124032	NC_012022.3_8660338	Vitvi16g00471	RD	0.022581	-5.46875	0.564252	1.16236e+08	1.40427e-24	3.21358e-21
NC_012022.3_8660430_6124039	NC_012022.3_8660430	Vitvi16g00471	RD	0.022581	-5.46875	0.564252	1.16236e+08	1.40427e-24	3.21358e-21
NC_012022.3_8660444_6124040	NC_012022.3_8660444	Vitvi16g00471	RD	0.022581	-5.46875	0.564252	1.16236e+08	1.40427e-24	3.21358e-21
NC_012022.3_8660532_6124045	NC_012022.3_8660532	Vitvi16g00471	RD	0.022581	-5.46875	0.564252	1.16236e+08	1.40427e-24	3.21358e-21
NC_012022.3_8660753_6124069	NC_012022.3_8660753	Vitvi16g00471	RD	0.022581	-5.46875	0.564252	1.16236e+08	1.40427e-24	3.21358e-21
NC_012022.3_8660789_6124070	NC_012022.3_8660789	Vitvi16g00471	RD	0.022581	-5.46875	-0.564252	-1.16236e+08	1.40427e-24	3.21358e-21
NC_012022.3_8660983_6124091	NC_012022.3_8660983	Vitvi16g00471	RD	0.022581	-5.46875	0.564252	1.16236e+08	1.40427e-24	3.21358e-21
NC_012022.3_8661109_6124097	NC_012022.3_8661109	Vitvi16g00471	RD	0.022581	-5.46875	0.564252	1.16236e+08	1.40427e-24	3.21358e-21
NC_012022.3_8661258_6124117	NC_012022.3_8661258	Vitvi16g00471	RD	0.022581	-5.46875	0.564252	1.16236e+08	1.40427e-24	3.21358e-21
NC_012022.3_8661561_6124135	NC_012022.3_8661561	Vitvi16g00471	RD	0.022581	-5.46875	0.564252	1.16236e+08	1.40427e-24	3.21358e-21
NC_012022.3_8661614_6124139	NC_012022.3_8661614	Vitvi16g00471	RD	0.022581	-5.46875	0.564252	1.16236e+08	1.40427e-24	3.21358e-21
NC_012022.3_8662117_6124181	NC_012022.3_8662117	Vitvi16g00471	RD	0.022581	-5.46875	0.564252	1.16236e+08	1.40427e-24	3.21358e-21
NC_012022.3_8662119_6124182	NC_012022.3_8662119	Vitvi16g00471	RD	0.022581	-5.46875	0.564252	1.16236e+08	1.40427e-24	3.21358e-21
NC_012022.3_8662323_6124198	NC_012022.3_8662323	Vitvi16g00471	RD	0.022581	-5.46875	0.564252	1.16236e+08	1.40427e-24	3.21358e-21
NC_012023.3_7816607_6998346	NC_012023.3_7816607	Vitvi17g00684	RD	0.118292	-3.07957	1.26943	1.16236e+08	1.40427e-24	3.21358e-21
NC_012023.3_7818146_6998404	NC_012023.3_7818146	Vitvi17g00684	RD	0.118292	-3.07957	1.26943	1.16236e+08	1.40427e-24	3.21358e-21
NC_012007.3_2075791_9665111	NC_012007.3_2075791	Vitvi01g00185	RD	0.0273357	-5.19307	-0.226206	-1.16236e+08	1.40427e-24	3.21358e-21
NC_012007.3_2076259_9665145	NC_012007.3_2076259	Vitvi01g00185	RD	0.0273357	-5.19307	-0.226206	-1.16236e+08	1.40427e-24	3.21358e-21
NC_012007.3_2077179_9665189	NC_012007.3_2077179	Vitvi01g00185	RD	0.0273357	-5.19307	-0.226206	-1.16236e+08	1.40427e-24	3.21358e-21
NC_012013.3_11931251_15011615	NC_012013.3_11931251	Vitvi07g02373	RD	0.110672	-3.17563	-0.54358	-1.16236e+08	1.40427e-24	3.21358e-21
NC_012013.3_11931266_15011618	NC_012013.3_11931266	Vitvi07g02373	RD	0.110672	-3.17563	-0.54358	-1.16236e+08	1.40427e-24	3.21358e-21
NC_012013.3_11931621_15011641	NC_012013.3_11931621	Vitvi07g02373	RD	0.110672	-3.17563	-0.54358	-1.16236e+08	1.40427e-24	3.21358e-21
NC_012013.3_11931664_15011648	NC_012013.3_11931664	Vitvi07g02373	RD	0.110672	-3.17563	-0.54358	-1.16236e+08	1.40427e-24	3.21358e-21
NC_012013.3_11931723_15011654	NC_012013.3_11931723	Vitvi07g02373	RD	0.110672	-3.17563	-0.54358	-1.16236e+08	1.40427e-24	3.21358e-21
NC_012013.3_11931735_15011658	NC_012013.3_11931735	Vitvi07g02373	RD	0.110672	-3.17563	-0.54358	-1.16236e+08	1.40427e-24	3.21358e-21
NC_012013.3_11931762_15011661	NC_012013.3_11931762	Vitvi07g02373	RD	0.110672	-3.17563	-0.54358	-1.16236e+08	1.40427e-24	3.21358e-21
NC_012013.3_11931796_15011668	NC_012013.3_11931796	Vitvi07g02373	RD	0.110672	-3.17563	-0.54358	-1.16236e+08	1.40427e-24	3.21358e-21
NC_012013.3_11931831_15011673	NC_012013.3_11931831	Vitvi07g02373	RD	0.110672	-3.17563	-0.54358	-1.16236e+08	1.40427e-24	3.21358e-21
NC_012013.3_11932054_15011685	NC_012013.3_11932054	Vitvi07g02373	RD	0.110672	-3.17563	-0.54358	-1.16236e+08	1.40427e-24	3.21358e-21
NC_012013.3_11932124_15011691	NC_012013.3_11932124	Vitvi07g02373	RD	0.110672	-3.17563	-0.54358	-1.16236e+08	1.40427e-24	3.21358e-21
NC_012013.3_11932155_15011694	NC_012013.3_11932155	Vitvi07g02373	RD	0.110672	-3.17563	-0.54358	-1.16236e+08	1.40427e-24	3.21358e-21
NC_012024.3_18538266_8110502	NC_012024.3_18538266	Vitvi18g02893	RD	0.105615	-3.24312	0.226206	8.21912e+07	3.97186e-24	8.90922e-21
NC_012013.3_11931258_15011616	NC_012013.3_11931258	Vitvi07g02373	RD	0.110672	-3.17563	0.54358	8.21912e+07	3.97186e-24	8.90922e-21
NC_012021.3_11883975_5365593	NC_012021.3_11883975	Vitvi15g01425	RD	0.0272407	-5.19809	115.661	914.66	2.88198e-09	6.43811e-06
NC_012016.3_17913900_743387	NC_012016.3_17913900	Vitvi10g01290	RU	3.13197	1.64707	-3.41929	-Inf	0	3.15961e-305
NC_012016.3_17913911_743389	NC_012016.3_17913911	Vitvi10g01290	RU	3.13197	1.64707	-3.41929	-Inf	0	3.15961e-305
NC_012016.3_17913995_743390	NC_012016.3_17913995	Vitvi10g01290	RU	3.13197	1.64707	-3.41929	-Inf	0	3.15961e-305
NC_012016.3_17914546_743400	NC_012016.3_17914546	Vitvi10g01290	RU	3.13197	1.64707	-3.41929	-Inf	0	3.15961e-305
NC_012016.3_17914894_743402	NC_012016.3_17914894	Vitvi10g01290	RU	3.13197	1.64707	-3.41929	-Inf	0	3.15961e-305
NC_012016.3_17915131_743403	NC_012016.3_17915131	Vitvi10g01290	RU	3.13197	1.64707	-3.41929	-Inf	0	3.15961e-305
NC_012016.3_17915497_743408	NC_012016.3_17915497	Vitvi10g01290	RU	3.13197	1.64707	-3.41929	-Inf	0	3.15961e-305
NC_012016.3_17915538_743409	NC_012016.3_17915538	Vitvi10g01290	RU	3.13197	1.64707	-3.41929	-Inf	0	3.15961e-305
NC_012016.3_17915548_743410	NC_012016.3_17915548	Vitvi10g01290	RU	3.13197	1.64707	-3.41929	-Inf	0	3.15961e-305
NC_012016.3_17915574_743411	NC_012016.3_17915574	Vitvi10g01290	RU	3.13197	1.64707	-3.41929	-Inf	0	3.15961e-305
NC_012017.3_850498_771193	NC_012017.3_850498	Vitvi11g01335	RU	19.2227	4.26474	-0.347846	-Inf	0	3.15961e-305
NC_012017.3_850499_771194	NC_012017.3_850499	Vitvi11g01335	RU	19.2227	4.26474	-0.347846	-Inf	0	3.15961e-305
NC_012017.3_850507_771195	NC_012017.3_850507	Vitvi11g01335	RU	19.2227	4.26474	-0.347846	-Inf	0	3.15961e-305
NC_012017.3_5097457_896729	NC_012017.3_5097457	Vitvi11g00497	RU	5.74616	2.5226	-0.345056	-Inf	0	3.15961e-305
NC_012017.3_5097792_896739	NC_012017.3_5097792	Vitvi11g00497	RU	5.74616	2.5226	-0.345056	-Inf	0	3.15961e-305
NC_012017.3_5104750_897087	NC_012017.3_5104750	Vitvi11g00498	RU	10.4525	3.38577	-0.382915	-Inf	0	3.15961e-305
NC_012017.3_5104784_897088	NC_012017.3_5104784	Vitvi11g00498	RU	10.4525	3.38577	0.382915	Inf	0	3.15961e-305
NC_012017.3_5104789_897089	NC_012017.3_5104789	Vitvi11g00498	RU	10.4525	3.38577	0.382915	Inf	0	3.15961e-305
NC_012017.3_5104795_897090	NC_012017.3_5104795	Vitvi11g00498	RU	10.4525	3.38577	0.382915	Inf	0	3.15961e-305
NC_012017.3_5104798_897091	NC_012017.3_5104798	Vitvi11g00498	RU	10.4525	3.38577	0.382915	Inf	0	3.15961e-305
NC_012017.3_5104823_897092	NC_012017.3_5104823	Vitvi11g00498	RU	10.4525	3.38577	0.382915	Inf	0	3.15961e-305
NC_012017.3_5104836_897093	NC_012017.3_5104836	Vitvi11g00498	RU	10.4525	3.38577	-0.382915	-Inf	0	3.15961e-305
NC_012017.3_5104888_897094	NC_012017.3_5104888	Vitvi11g00498	RU	10.4525	3.38577	0.382915	Inf	0	3.15961e-305
NC_012017.3_5104903_897095	NC_012017.3_5104903	Vitvi11g00498	RU	10.4525	3.38577	0.382915	Inf	0	3.15961e-305
NC_012017.3_5104926_897096	NC_012017.3_5104926	Vitvi11g00498	RU	10.4525	3.38577	0.382915	Inf	0	3.15961e-305
NC_012017.3_5104943_897098	NC_012017.3_5104943	Vitvi11g00498	RU	10.4525	3.38577	0.382915	Inf	0	3.15961e-305
NC_012017.3_5104954_897099	NC_012017.3_5104954	Vitvi11g00498	RU	10.4525	3.38577	0.382915	Inf	0	3.15961e-305
NC_012017.3_5105033_897105	NC_012017.3_5105033	Vitvi11g00498	RU	10.4525	3.38577	0.382915	Inf	0	3.15961e-305
NC_012017.3_5105039_897106	NC_012017.3_5105039	Vitvi11g00498	RU	10.4525	3.38577	0.382915	Inf	0	3.15961e-305
NC_012017.3_5105059_897109	NC_012017.3_5105059	Vitvi11g00498	RU	10.4525	3.38577	0.382915	Inf	0	3.15961e-305
NC_012017.3_5105065_897110	NC_012017.3_5105065	Vitvi11g00498	RU	10.4525	3.38577	0.382915	Inf	0	3.15961e-305
NC_012017.3_5105076_897111	NC_012017.3_5105076	Vitvi11g00498	RU	10.4525	3.38577	-0.382915	-Inf	0	3.15961e-305
NC_012017.3_5105092_897112	NC_012017.3_5105092	Vitvi11g00498	RU	10.4525	3.38577	0.382915	Inf	0	3.15961e-305
NC_012017.3_5105111_897114	NC_012017.3_5105111	Vitvi11g00498	RU	10.4525	3.38577	0.382915	Inf	0	3.15961e-305
NC_012017.3_5105134_897115	NC_012017.3_5105134	Vitvi11g00498	RU	10.4525	3.38577	0.382915	Inf	0	3.15961e-305
NC_012017.3_5105135_897116	NC_012017.3_5105135	Vitvi11g00498	RU	10.4525	3.38577	0.382915	Inf	0	3.15961e-305
NC_012017.3_5105140_897117	NC_012017.3_5105140	Vitvi11g00498	RU	10.4525	3.38577	0.382915	Inf	0	3.15961e-305
NC_012017.3_5105184_897118	NC_012017.3_5105184	Vitvi11g00498	RU	10.4525	3.38577	0.382915	Inf	0	3.15961e-305
NC_012017.3_5105192_897119	NC_012017.3_5105192	Vitvi11g00498	RU	10.4525	3.38577	0.382915	Inf	0	3.15961e-305
NC_012017.3_5105194_897120	NC_012017.3_5105194	Vitvi11g00498	RU	10.4525	3.38577	0.382915	Inf	0	3.15961e-305
NC_012017.3_5105203_897121	NC_012017.3_5105203	Vitvi11g00498	RU	10.4525	3.38577	0.382915	Inf	0	3.15961e-305
NC_012017.3_5105218_897122	NC_012017.3_5105218	Vitvi11g00498	RU	10.4525	3.38577	0.382915	Inf	0	3.15961e-305
NC_012017.3_5105248_897124	NC_012017.3_5105248	Vitvi11g00498	RU	10.4525	3.38577	0.382915	Inf	0	3.15961e-305
NC_012017.3_5105282_897125	NC_012017.3_5105282	Vitvi11g00498	RU	10.4525	3.38577	0.382915	Inf	0	3.15961e-305
NC_012017.3_5105319_897126	NC_012017.3_5105319	Vitvi11g00498	RU	10.4525	3.38577	0.382915	Inf	0	3.15961e-305
NC_012017.3_5105338_897127	NC_012017.3_5105338	Vitvi11g00498	RU	10.4525	3.38577	0.382915	Inf	0	3.15961e-305
NC_012017.3_5105342_897128	NC_012017.3_5105342	Vitvi11g00498	RU	10.4525	3.38577	0.382915	Inf	0	3.15961e-305
NC_012017.3_5105478_897134	NC_012017.3_5105478	Vitvi11g00498	RU	10.4525	3.38577	0.382915	Inf	0	3.15961e-305
NC_012017.3_5105512_897135	NC_012017.3_5105512	Vitvi11g00498	RU	10.4525	3.38577	0.382915	Inf	0	3.15961e-305
NC_012017.3_5105562_897137	NC_012017.3_5105562	Vitvi11g00498	RU	10.4525	3.38577	0.382915	Inf	0	3.15961e-305
NC_012017.3_5105624_897140	NC_012017.3_5105624	Vitvi11g00498	RU	10.4525	3.38577	0.382915	Inf	0	3.15961e-305
NC_012017.3_5105725_897142	NC_012017.3_5105725	Vitvi11g00498	RU	10.4525	3.38577	0.382915	Inf	0	3.15961e-305
NC_012017.3_5105813_897143	NC_012017.3_5105813	Vitvi11g00498	RU	10.4525	3.38577	0.382915	Inf	0	3.15961e-305
NC_012017.3_5105880_897144	NC_012017.3_5105880	Vitvi11g00498	RU	10.4525	3.38577	0.382915	Inf	0	3.15961e-305
NC_012017.3_5105967_897147	NC_012017.3_5105967	Vitvi11g00498	RU	10.4525	3.38577	0.382915	Inf	0	3.15961e-305
NC_012017.3_5106043_897148	NC_012017.3_5106043	Vitvi11g00498	RU	10.4525	3.38577	0.382915	Inf	0	3.15961e-305
NC_012017.3_5106048_897149	NC_012017.3_5106048	Vitvi11g00498	RU	10.4525	3.38577	0.382915	Inf	0	3.15961e-305
NC_012017.3_5106072_897151	NC_012017.3_5106072	Vitvi11g00498	RU	10.4525	3.38577	0.382915	Inf	0	3.15961e-305
NC_012017.3_5106077_897152	NC_012017.3_5106077	Vitvi11g00498	RU	10.4525	3.38577	0.382915	Inf	0	3.15961e-305
NC_012017.3_5106081_897153	NC_012017.3_5106081	Vitvi11g00498	RU	10.4525	3.38577	0.382915	Inf	0	3.15961e-305
NC_012017.3_5106163_897155	NC_012017.3_5106163	Vitvi11g00498	RU	10.4525	3.38577	0.382915	Inf	0	3.15961e-305
NC_012017.3_5106582_897169	NC_012017.3_5106582	Vitvi11g00498	RU	10.4525	3.38577	0.382915	Inf	0	3.15961e-305
NC_012017.3_5107686_897194	NC_012017.3_5107686	Vitvi11g00498	RU	10.4525	3.38577	0.382915	Inf	0	3.15961e-305
NC_012017.3_5107845_897196	NC_012017.3_5107845	Vitvi11g00498	RU	10.4525	3.38577	0.382915	Inf	0	3.15961e-305
NC_012017.3_5108344_897213	NC_012017.3_5108344	Vitvi11g00498	RU	10.4525	3.38577	0.382915	Inf	0	3.15961e-305
NC_012017.3_5108532_897222	NC_012017.3_5108532	Vitvi11g00498	RU	10.4525	3.38577	0.382915	Inf	0	3.15961e-305
NC_012017.3_5108583_897226	NC_012017.3_5108583	Vitvi11g00498	RU	10.4525	3.38577	0.382915	Inf	0	3.15961e-305
NC_012017.3_5108589_897227	NC_012017.3_5108589	Vitvi11g00498	RU	10.4525	3.38577	-0.382915	-Inf	0	3.15961e-305
NC_012017.3_5108707_897232	NC_012017.3_5108707	Vitvi11g00498	RU	10.4525	3.38577	0.382915	Inf	0	3.15961e-305
NC_012017.3_5108859_897241	NC_012017.3_5108859	Vitvi11g00498	RU	10.4525	3.38577	0.382915	Inf	0	3.15961e-305
NC_012017.3_19310775_1553555	NC_012017.3_19310775	Vitvi11g01682	RU	7.28354	2.86464	-0.608945	-Inf	0	3.15961e-305
NC_012017.3_19311077_1553559	NC_012017.3_19311077	Vitvi11g01682	RU	7.28354	2.86464	-0.608945	-Inf	0	3.15961e-305
NC_012017.3_19311962_1553584	NC_012017.3_19311962	Vitvi11g01682	RU	7.28354	2.86464	-0.608945	-Inf	0	3.15961e-305
NC_012017.3_19311978_1553585	NC_012017.3_19311978	Vitvi11g01682	RU	7.28354	2.86464	-0.608945	-Inf	0	3.15961e-305
NC_012017.3_19312734_1553611	NC_012017.3_19312734	Vitvi11g01682	RU	7.28354	2.86464	-0.608945	-Inf	0	3.15961e-305
NC_012018.3_3317863_1699333	NC_012018.3_3317863	Vitvi12g02264	RU	39.773	5.31372	-0.378508	-Inf	0	3.15961e-305
NC_012018.3_3318012_1699337	NC_012018.3_3318012	Vitvi12g02264	RU	39.773	5.31372	-0.378508	-Inf	0	3.15961e-305
NC_012018.3_3318269_1699342	NC_012018.3_3318269	Vitvi12g02264	RU	39.773	5.31372	-0.378508	-Inf	0	3.15961e-305
NC_012018.3_3318294_1699343	NC_012018.3_3318294	Vitvi12g02264	RU	39.773	5.31372	-0.378508	-Inf	0	3.15961e-305
NC_012018.3_3318390_1699345	NC_012018.3_3318390	Vitvi12g02264	RU	39.773	5.31372	-0.378508	-Inf	0	3.15961e-305
NC_012018.3_3318411_1699347	NC_012018.3_3318411	Vitvi12g02264	RU	39.773	5.31372	-0.189254	-Inf	0	3.15961e-305
NC_012018.3_3318442_1699349	NC_012018.3_3318442	Vitvi12g02264	RU	39.773	5.31372	-0.189254	-Inf	0	3.15961e-305
NC_012018.3_3318517_1699353	NC_012018.3_3318517	Vitvi12g02264	RU	39.773	5.31372	-0.378508	-Inf	0	3.15961e-305
NC_012018.3_3318547_1699355	NC_012018.3_3318547	Vitvi12g02264	RU	39.773	5.31372	-0.189254	-Inf	0	3.15961e-305
NC_012018.3_3318553_1699356	NC_012018.3_3318553	Vitvi12g02264	RU	39.773	5.31372	-0.189254	-Inf	0	3.15961e-305
NC_012018.3_3318562_1699357	NC_012018.3_3318562	Vitvi12g02264	RU	39.773	5.31372	-0.378508	-Inf	0	3.15961e-305
NC_012018.3_3318572_1699359	NC_012018.3_3318572	Vitvi12g02264	RU	39.773	5.31372	-0.189254	-Inf	0	3.15961e-305
NC_012018.3_3318627_1699360	NC_012018.3_3318627	Vitvi12g02264	RU	39.773	5.31372	-0.378508	-Inf	0	3.15961e-305
NC_012018.3_3318632_1699361	NC_012018.3_3318632	Vitvi12g02264	RU	39.773	5.31372	-0.378508	-Inf	0	3.15961e-305
NC_012018.3_3318639_1699363	NC_012018.3_3318639	Vitvi12g02264	RU	39.773	5.31372	-0.189254	-Inf	0	3.15961e-305
NC_012018.3_3318688_1699365	NC_012018.3_3318688	Vitvi12g02264	RU	39.773	5.31372	-0.378508	-Inf	0	3.15961e-305
NC_012018.3_3318733_1699371	NC_012018.3_3318733	Vitvi12g02264	RU	39.773	5.31372	-0.378508	-Inf	0	3.15961e-305
NC_012018.3_3318759_1699373	NC_012018.3_3318759	Vitvi12g02264	RU	39.773	5.31372	-0.378508	-Inf	0	3.15961e-305
NC_012018.3_3318801_1699377	NC_012018.3_3318801	Vitvi12g02264	RU	39.773	5.31372	-0.378508	-Inf	0	3.15961e-305
NC_012018.3_3319165_1699392	NC_012018.3_3319165	Vitvi12g02264	RU	39.773	5.31372	-0.378508	-Inf	0	3.15961e-305
NC_012018.3_3319259_1699396	NC_012018.3_3319259	Vitvi12g02264	RU	39.773	5.31372	-0.378508	-Inf	0	3.15961e-305
NC_012018.3_3319299_1699398	NC_012018.3_3319299	Vitvi12g02264	RU	39.773	5.31372	-0.378508	-Inf	0	3.15961e-305
NC_012018.3_3319368_1699403	NC_012018.3_3319368	Vitvi12g02264	RU	39.773	5.31372	0.378508	Inf	0	3.15961e-305
NC_012018.3_3319423_1699404	NC_012018.3_3319423	Vitvi12g02264	RU	39.773	5.31372	-0.378508	-Inf	0	3.15961e-305
NC_012018.3_3319897_1699418	NC_012018.3_3319897	Vitvi12g02264	RU	39.773	5.31372	-0.378508	-Inf	0	3.15961e-305
NC_012018.3_3319912_1699419	NC_012018.3_3319912	Vitvi12g02264	RU	39.773	5.31372	-0.378508	-Inf	0	3.15961e-305
NC_012018.3_3320009_1699421	NC_012018.3_3320009	Vitvi12g02264	RU	39.773	5.31372	-0.378508	-Inf	0	3.15961e-305
NC_012018.3_3320563_1699437	NC_012018.3_3320563	Vitvi12g02264	RU	39.773	5.31372	-0.378508	-Inf	0	3.15961e-305
NC_012018.3_3698440_1712736	NC_012018.3_3698440	Vitvi12g02292	RU	12.0549	3.59155	-0.419536	-Inf	0	3.15961e-305
NC_012018.3_3698872_1712741	NC_012018.3_3698872	Vitvi12g02292	RU	12.0549	3.59155	-0.419536	-Inf	0	3.15961e-305
NC_012018.3_3699483_1712757	NC_012018.3_3699483	Vitvi12g02292	RU	12.0549	3.59155	-0.419536	-Inf	0	3.15961e-305
NC_012018.3_3699939_1712768	NC_012018.3_3699939	Vitvi12g02292	RU	12.0549	3.59155	-0.419536	-Inf	0	3.15961e-305
NC_012018.3_3700187_1712780	NC_012018.3_3700187	Vitvi12g02292	RU	12.0549	3.59155	-0.419536	-Inf	0	3.15961e-305
NC_012018.3_4108445_1726763	NC_012018.3_4108445	Vitvi12g00280	RU	12.3071	3.62142	-0.387022	-Inf	0	3.15961e-305
NC_012018.3_9047006_1897378	NC_012018.3_9047006	Vitvi12g02489	RU	17.0389	4.09076	0.427636	Inf	0	3.15961e-305
NC_012018.3_9048711_1897492	NC_012018.3_9048711	Vitvi12g02489	RU	17.0389	4.09076	0.427636	Inf	0	3.15961e-305
NC_012018.3_14415717_2186449	NC_012018.3_14415717	Vitvi12g01393	RU	8.17095	3.0305	-1.13552	-Inf	0	3.15961e-305
NC_012018.3_14415921_2186466	NC_012018.3_14415921	Vitvi12g01393	RU	8.17095	3.0305	-1.13552	-Inf	0	3.15961e-305
NC_012018.3_14416446_2186482	NC_012018.3_14416446	Vitvi12g01393	RU	8.17095	3.0305	-1.13552	-Inf	0	3.15961e-305
NC_012018.3_14416679_2186490	NC_012018.3_14416679	Vitvi12g01393	RU	8.17095	3.0305	-1.13552	-Inf	0	3.15961e-305
NC_012018.3_14417147_2186497	NC_012018.3_14417147	Vitvi12g01393	RU	8.17095	3.0305	-1.13552	-Inf	0	3.15961e-305
NC_012018.3_14417316_2186502	NC_012018.3_14417316	Vitvi12g01393	RU	8.17095	3.0305	-1.13552	-Inf	0	3.15961e-305
NC_012018.3_14512731_2190820	NC_012018.3_14512731	Vitvi12g01443	RU	30.2572	4.91921	0.345056	Inf	0	3.15961e-305
NC_012018.3_14513011_2190824	NC_012018.3_14513011	Vitvi12g01443	RU	30.2572	4.91921	0.345056	Inf	0	3.15961e-305
NC_012018.3_14513653_2190836	NC_012018.3_14513653	Vitvi12g01443	RU	30.2572	4.91921	0.345056	Inf	0	3.15961e-305
NC_012018.3_14513770_2190840	NC_012018.3_14513770	Vitvi12g01443	RU	30.2572	4.91921	0.345056	Inf	0	3.15961e-305
NC_012018.3_14513887_2190842	NC_012018.3_14513887	Vitvi12g01443	RU	30.2572	4.91921	0.345056	Inf	0	3.15961e-305
NC_012018.3_14514800_2190880	NC_012018.3_14514800	Vitvi12g01443	RU	30.2572	4.91921	0.345056	Inf	0	3.15961e-305
NC_012018.3_14515008_2190910	NC_012018.3_14515008	Vitvi12g01443	RU	30.2572	4.91921	0.345056	Inf	0	3.15961e-305
NC_012019.3_23556599_3582231	NC_012019.3_23556599	Vitvi13g02363	RU	75.8982	6.24599	-0.378508	-Inf	0	3.15961e-305
NC_012019.3_23556623_3582234	NC_012019.3_23556623	Vitvi13g02363	RU	75.8982	6.24599	-0.378508	-Inf	0	3.15961e-305
NC_012019.3_23556637_3582235	NC_012019.3_23556637	Vitvi13g02363	RU	75.8982	6.24599	-0.378508	-Inf	0	3.15961e-305
NC_012019.3_23556683_3582237	NC_012019.3_23556683	Vitvi13g02363	RU	75.8982	6.24599	-0.378508	-Inf	0	3.15961e-305
NC_012019.3_23556688_3582238	NC_012019.3_23556688	Vitvi13g02363	RU	75.8982	6.24599	-0.378508	-Inf	0	3.15961e-305
NC_012019.3_23557637_3582260	NC_012019.3_23557637	Vitvi13g02363	RU	75.8982	6.24599	-0.378508	-Inf	0	3.15961e-305
NC_012019.3_23557760_3582270	NC_012019.3_23557760	Vitvi13g02363	RU	75.8982	6.24599	-0.378508	-Inf	0	3.15961e-305
NC_012019.3_23558402_3582283	NC_012019.3_23558402	Vitvi13g02363	RU	75.8982	6.24599	-0.378508	-Inf	0	3.15961e-305
NC_012019.3_23558423_3582285	NC_012019.3_23558423	Vitvi13g02363	RU	75.8982	6.24599	-0.378508	-Inf	0	3.15961e-305
NC_012019.3_23558434_3582287	NC_012019.3_23558434	Vitvi13g02363	RU	75.8982	6.24599	-0.378508	-Inf	0	3.15961e-305
NC_012019.3_23558622_3582305	NC_012019.3_23558622	Vitvi13g02363	RU	75.8982	6.24599	-0.378508	-Inf	0	3.15961e-305
NC_012019.3_23559832_3582339	NC_012019.3_23559832	Vitvi13g02363	RU	75.8982	6.24599	-0.378508	-Inf	0	3.15961e-305
NC_012020.3_1329882_3654027	NC_012020.3_1329882	Vitvi14g00133	RU	6.98715	2.8047	-1.24166	-Inf	0	3.15961e-305
NC_012020.3_1331059_3654053	NC_012020.3_1331059	Vitvi14g00133	RU	6.98715	2.8047	-1.24166	-Inf	0	3.15961e-305
NC_012020.3_1331093_3654055	NC_012020.3_1331093	Vitvi14g00133	RU	6.98715	2.8047	-1.24166	-Inf	0	3.15961e-305
NC_012020.3_1331225_3654061	NC_012020.3_1331225	Vitvi14g00133	RU	6.98715	2.8047	-1.24166	-Inf	0	3.15961e-305
NC_012020.3_1331585_3654071	NC_012020.3_1331585	Vitvi14g00133	RU	6.98715	2.8047	-1.24166	-Inf	0	3.15961e-305
NC_012020.3_1502844_3660782	NC_012020.3_1502844	Vitvi14g02493	RU	181.457	7.50348	-0.798043	-Inf	0	3.15961e-305
NC_012020.3_1503317_3660793	NC_012020.3_1503317	Vitvi14g02493	RU	181.457	7.50348	-0.798043	-Inf	0	3.15961e-305
NC_012020.3_4067796_3773639	NC_012020.3_4067796	Vitvi14g00308	RU	113.632	6.82823	0.306752	Inf	0	3.15961e-305
NC_012020.3_4067910_3773652	NC_012020.3_4067910	Vitvi14g00308	RU	113.632	6.82823	-0.306752	-Inf	0	3.15961e-305
NC_012020.3_4068058_3773666	NC_012020.3_4068058	Vitvi14g00308	RU	113.632	6.82823	-0.306752	-Inf	0	3.15961e-305
NC_012020.3_4068120_3773674	NC_012020.3_4068120	Vitvi14g00308	RU	113.632	6.82823	0.306752	Inf	0	3.15961e-305
NC_012020.3_4068135_3773675	NC_012020.3_4068135	Vitvi14g00308	RU	113.632	6.82823	0.306752	Inf	0	3.15961e-305
NC_012020.3_4069630_3773840	NC_012020.3_4069630	Vitvi14g00308	RU	113.632	6.82823	0.306752	Inf	0	3.15961e-305
NC_012020.3_4069639_3773843	NC_012020.3_4069639	Vitvi14g00308	RU	113.632	6.82823	0.306752	Inf	0	3.15961e-305
NC_012020.3_4069729_3773862	NC_012020.3_4069729	Vitvi14g00308	RU	113.632	6.82823	0.306752	Inf	0	3.15961e-305
NC_012020.3_4069930_3773876	NC_012020.3_4069930	Vitvi14g00308	RU	113.632	6.82823	0.306752	Inf	0	3.15961e-305
NC_012020.3_4069964_3773880	NC_012020.3_4069964	Vitvi14g00308	RU	113.632	6.82823	0.306752	Inf	0	3.15961e-305
NC_012020.3_4069970_3773882	NC_012020.3_4069970	Vitvi14g00308	RU	113.632	6.82823	0.306752	Inf	0	3.15961e-305
NC_012020.3_4070577_3773929	NC_012020.3_4070577	Vitvi14g00308	RU	113.632	6.82823	0.306752	Inf	0	3.15961e-305
NC_012020.3_4070605_3773933	NC_012020.3_4070605	Vitvi14g00308	RU	113.632	6.82823	0.306752	Inf	0	3.15961e-305
NC_012020.3_4070790_3773945	NC_012020.3_4070790	Vitvi14g00308	RU	113.632	6.82823	0.306752	Inf	0	3.15961e-305
NC_012020.3_4070848_3773950	NC_012020.3_4070848	Vitvi14g00308	RU	113.632	6.82823	0.306752	Inf	0	3.15961e-305
NC_012020.3_4071335_3773996	NC_012020.3_4071335	Vitvi14g00308	RU	113.632	6.82823	0.306752	Inf	0	3.15961e-305
NC_012020.3_4071337_3773998	NC_012020.3_4071337	Vitvi14g00308	RU	113.632	6.82823	0.306752	Inf	0	3.15961e-305
NC_012020.3_4071758_3774045	NC_012020.3_4071758	Vitvi14g00308	RU	113.632	6.82823	0.306752	Inf	0	3.15961e-305
NC_012020.3_4071773_3774049	NC_012020.3_4071773	Vitvi14g00308	RU	113.632	6.82823	0.306752	Inf	0	3.15961e-305
NC_012020.3_4071782_3774051	NC_012020.3_4071782	Vitvi14g00308	RU	113.632	6.82823	0.306752	Inf	0	3.15961e-305
NC_012020.3_4071828_3774057	NC_012020.3_4071828	Vitvi14g00308	RU	113.632	6.82823	0.306752	Inf	0	3.15961e-305
NC_012020.3_4071900_3774067	NC_012020.3_4071900	Vitvi14g00308	RU	113.632	6.82823	0.306752	Inf	0	3.15961e-305
NC_012020.3_4071914_3774072	NC_012020.3_4071914	Vitvi14g00308	RU	113.632	6.82823	0.306752	Inf	0	3.15961e-305
NC_012020.3_4072052_3774097	NC_012020.3_4072052	Vitvi14g00308	RU	113.632	6.82823	0.306752	Inf	0	3.15961e-305
NC_012020.3_4086779_3774839	NC_012020.3_4086779	Vitvi14g02580	RU	8.2547	3.04521	0.419536	Inf	0	3.15961e-305
NC_012020.3_4088416_3774872	NC_012020.3_4088416	Vitvi14g02580	RU	8.2547	3.04521	-0.419536	-Inf	0	3.15961e-305
NC_012020.3_4088592_3774877	NC_012020.3_4088592	Vitvi14g02580	RU	8.2547	3.04521	-0.419536	-Inf	0	3.15961e-305
NC_012020.3_4088981_3774885	NC_012020.3_4088981	Vitvi14g02580	RU	8.2547	3.04521	-0.419536	-Inf	0	3.15961e-305
NC_012020.3_4089156_3774887	NC_012020.3_4089156	Vitvi14g02580	RU	8.2547	3.04521	-0.419536	-Inf	0	3.15961e-305
NC_012020.3_4089334_3774891	NC_012020.3_4089334	Vitvi14g02580	RU	8.2547	3.04521	-0.419536	-Inf	0	3.15961e-305
NC_012020.3_4089846_3774906	NC_012020.3_4089846	Vitvi14g02580	RU	8.2547	3.04521	-0.419536	-Inf	0	3.15961e-305
NC_012020.3_4089859_3774907	NC_012020.3_4089859	Vitvi14g02580	RU	8.2547	3.04521	-0.419536	-Inf	0	3.15961e-305
NC_012020.3_4089891_3774908	NC_012020.3_4089891	Vitvi14g02580	RU	8.2547	3.04521	-0.419536	-Inf	0	3.15961e-305
NC_012020.3_4090019_3774911	NC_012020.3_4090019	Vitvi14g02580	RU	8.2547	3.04521	-0.419536	-Inf	0	3.15961e-305
NC_012020.3_4090119_3774915	NC_012020.3_4090119	Vitvi14g02580	RU	8.2547	3.04521	-0.419536	-Inf	0	3.15961e-305
NC_012020.3_4090379_3774929	NC_012020.3_4090379	Vitvi14g02580	RU	8.2547	3.04521	-0.419536	-Inf	0	3.15961e-305
NC_012020.3_4090823_3774938	NC_012020.3_4090823	Vitvi14g02580	RU	8.2547	3.04521	-0.419536	-Inf	0	3.15961e-305
NC_012020.3_7025521_3884707	NC_012020.3_7025521	Vitvi14g02660	RU	15.782	3.98021	0.378508	Inf	0	3.15961e-305
NC_012020.3_7025972_3884726	NC_012020.3_7025972	Vitvi14g02660	RU	15.782	3.98021	0.378508	Inf	0	3.15961e-305
NC_012020.3_8128995_3927589	NC_012020.3_8128995	Vitvi14g02682	RU	17.083	4.09449	-0.347846	-Inf	0	3.15961e-305
NC_012020.3_8130628_3927599	NC_012020.3_8130628	Vitvi14g02682	RU	17.083	4.09449	-0.347846	-Inf	0	3.15961e-305
NC_012020.3_8131367_3927608	NC_012020.3_8131367	Vitvi14g02682	RU	17.083	4.09449	-0.347846	-Inf	0	3.15961e-305
NC_012020.3_8131595_3927614	NC_012020.3_8131595	Vitvi14g02682	RU	17.083	4.09449	-0.347846	-Inf	0	3.15961e-305
NC_012020.3_8131746_3927628	NC_012020.3_8131746	Vitvi14g02682	RU	17.083	4.09449	-0.347846	-Inf	0	3.15961e-305
NC_012020.3_18299556_4418192	NC_012020.3_18299556	Vitvi14g00995	RU	5.82537	2.54235	-0.347846	-Inf	0	3.15961e-305
NC_012020.3_22299832_4591933	NC_012020.3_22299832	Vitvi14g02893	RU	15.138	3.92011	-0.132968	-Inf	0	3.15961e-305
NC_012020.3_22299833_4591935	NC_012020.3_22299833	Vitvi14g02893	RU	15.138	3.92011	-0.132968	-Inf	0	3.15961e-305
NC_012020.3_22300202_4591950	NC_012020.3_22300202	Vitvi14g02893	RU	15.138	3.92011	-0.132968	-Inf	0	3.15961e-305
NC_012020.3_22792433_4612345	NC_012020.3_22792433	Vitvi14g02910	RU	15.0235	3.90915	-0.306752	-Inf	0	3.15961e-305
NC_012020.3_22792854_4612353	NC_012020.3_22792854	Vitvi14g02910	RU	15.0235	3.90915	-0.306752	-Inf	0	3.15961e-305
NC_012020.3_23456202_4631139	NC_012020.3_23456202	Vitvi14g01352	RU	10.7874	3.43127	-1.67814	-Inf	0	3.15961e-305
NC_012020.3_23456320_4631146	NC_012020.3_23456320	Vitvi14g01352	RU	10.7874	3.43127	-1.67814	-Inf	0	3.15961e-305
NC_012020.3_23456593_4631149	NC_012020.3_23456593	Vitvi14g01352	RU	10.7874	3.43127	-1.67814	-Inf	0	3.15961e-305
NC_012020.3_23457582_4631168	NC_012020.3_23457582	Vitvi14g01352	RU	10.7874	3.43127	-1.67814	-Inf	0	3.15961e-305
NC_012020.3_23457743_4631169	NC_012020.3_23457743	Vitvi14g01352	RU	10.7874	3.43127	-1.67814	-Inf	0	3.15961e-305
NC_012020.3_23458704_4631201	NC_012020.3_23458704	Vitvi14g01352	RU	10.7874	3.43127	-1.67814	-Inf	0	3.15961e-305
NC_012020.3_23858198_4649871	NC_012020.3_23858198	Vitvi14g02929	RU	22.1891	4.47178	-0.347846	-Inf	0	3.15961e-305
NC_012021.3_2416735_4947832	NC_012021.3_2416735	Vitvi15g00121	RU	13.758	3.7822	1.74977	Inf	0	3.15961e-305
NC_012021.3_2416871_4947842	NC_012021.3_2416871	Vitvi15g00121	RU	13.758	3.7822	1.74977	Inf	0	3.15961e-305
NC_012021.3_11118000_5325065	NC_012021.3_11118000	Vitvi15g00523	RU	31.2332	4.96501	-1.90769	-Inf	0	3.15961e-305
NC_012021.3_11118004_5325067	NC_012021.3_11118004	Vitvi15g00523	RU	31.2332	4.96501	-1.90769	-Inf	0	3.15961e-305
NC_012021.3_11118049_5325073	NC_012021.3_11118049	Vitvi15g00523	RU	31.2332	4.96501	-1.90769	-Inf	0	3.15961e-305
NC_012021.3_11118214_5325088	NC_012021.3_11118214	Vitvi15g00523	RU	31.2332	4.96501	-1.90769	-Inf	0	3.15961e-305
NC_012021.3_11118248_5325093	NC_012021.3_11118248	Vitvi15g00523	RU	31.2332	4.96501	-1.90769	-Inf	0	3.15961e-305
NC_012021.3_11118320_5325099	NC_012021.3_11118320	Vitvi15g00523	RU	31.2332	4.96501	-1.90769	-Inf	0	3.15961e-305
NC_012021.3_11118354_5325103	NC_012021.3_11118354	Vitvi15g00523	RU	31.2332	4.96501	-1.90769	-Inf	0	3.15961e-305
NC_012021.3_11118360_5325104	NC_012021.3_11118360	Vitvi15g00523	RU	31.2332	4.96501	1.90769	Inf	0	3.15961e-305
NC_012021.3_11118449_5325110	NC_012021.3_11118449	Vitvi15g00523	RU	31.2332	4.96501	-1.90769	-Inf	0	3.15961e-305
NC_012021.3_11118486_5325112	NC_012021.3_11118486	Vitvi15g00523	RU	31.2332	4.96501	-1.90769	-Inf	0	3.15961e-305
NC_012021.3_11119196_5325134	NC_012021.3_11119196	Vitvi15g00523	RU	31.2332	4.96501	-1.90769	-Inf	0	3.15961e-305
NC_012021.3_11120018_5325176	NC_012021.3_11120018	Vitvi15g00523	RU	31.2332	4.96501	-1.90769	-Inf	0	3.15961e-305
NC_012021.3_11120162_5325183	NC_012021.3_11120162	Vitvi15g00523	RU	31.2332	4.96501	-1.90769	-Inf	0	3.15961e-305
NC_012021.3_11120691_5325250	NC_012021.3_11120691	Vitvi15g00523	RU	31.2332	4.96501	-1.90769	-Inf	0	3.15961e-305
NC_012021.3_11121339_5325282	NC_012021.3_11121339	Vitvi15g00523	RU	31.2332	4.96501	-1.90769	-Inf	0	3.15961e-305
NC_012021.3_11121349_5325283	NC_012021.3_11121349	Vitvi15g00523	RU	31.2332	4.96501	-1.90769	-Inf	0	3.15961e-305
NC_012021.3_11121417_5325286	NC_012021.3_11121417	Vitvi15g00523	RU	31.2332	4.96501	-1.90769	-Inf	0	3.15961e-305
NC_012021.3_11121517_5325287	NC_012021.3_11121517	Vitvi15g00523	RU	31.2332	4.96501	-1.90769	-Inf	0	3.15961e-305
NC_012021.3_11121800_5325302	NC_012021.3_11121800	Vitvi15g00523	RU	31.2332	4.96501	-1.90769	-Inf	0	3.15961e-305
NC_012021.3_11122203_5325312	NC_012021.3_11122203	Vitvi15g00523	RU	31.2332	4.96501	-1.90769	-Inf	0	3.15961e-305
NC_012021.3_12230234_5382721	NC_012021.3_12230234	Vitvi15g01206	RU	8.27328	3.04846	-0.378508	-Inf	0	3.15961e-305
NC_012021.3_12230245_5382724	NC_012021.3_12230245	Vitvi15g01206	RU	8.27328	3.04846	0.378508	Inf	0	3.15961e-305
NC_012021.3_12230260_5382726	NC_012021.3_12230260	Vitvi15g01206	RU	8.27328	3.04846	-0.378508	-Inf	0	3.15961e-305
NC_012021.3_12230771_5382745	NC_012021.3_12230771	Vitvi15g01206	RU	8.27328	3.04846	-0.378508	-Inf	0	3.15961e-305
NC_012021.3_12230772_5382746	NC_012021.3_12230772	Vitvi15g01206	RU	8.27328	3.04846	-0.378508	-Inf	0	3.15961e-305
NC_012021.3_12231261_5382774	NC_012021.3_12231261	Vitvi15g01206	RU	8.27328	3.04846	0.378508	Inf	0	3.15961e-305
NC_012021.3_12231663_5382809	NC_012021.3_12231663	Vitvi15g01206	RU	8.27328	3.04846	-0.378508	-Inf	0	3.15961e-305
NC_012021.3_16926860_5575256	NC_012021.3_16926860	Vitvi15g00906	RU	37.5134	5.22933	0.382915	Inf	0	3.15961e-305
NC_012021.3_17016122_5577917	NC_012021.3_17016122	Vitvi15g00916	RU	167.834	7.39089	-0.757015	-Inf	0	3.15961e-305
NC_012021.3_17016696_5577940	NC_012021.3_17016696	Vitvi15g00916	RU	167.834	7.39089	-0.757015	-Inf	0	3.15961e-305
NC_012021.3_17017307_5577956	NC_012021.3_17017307	Vitvi15g00916	RU	167.834	7.39089	-0.757015	-Inf	0	3.15961e-305
NC_012021.3_17017308_5577957	NC_012021.3_17017308	Vitvi15g00916	RU	167.834	7.39089	-0.757015	-Inf	0	3.15961e-305
NC_012021.3_17018853_5577977	NC_012021.3_17018853	Vitvi15g00916	RU	167.834	7.39089	-0.757015	-Inf	0	3.15961e-305
NC_012021.3_17019138_5577984	NC_012021.3_17019138	Vitvi15g00916	RU	167.834	7.39089	-0.757015	-Inf	0	3.15961e-305
NC_012021.3_17321164_5588514	NC_012021.3_17321164	Vitvi15g00947	RU	377.627	8.56082	-0.306752	-Inf	0	3.15961e-305
NC_012021.3_17321166_5588515	NC_012021.3_17321166	Vitvi15g00947	RU	377.627	8.56082	-0.306752	-Inf	0	3.15961e-305
NC_012021.3_17321824_5588554	NC_012021.3_17321824	Vitvi15g00947	RU	377.627	8.56082	-0.306752	-Inf	0	3.15961e-305
NC_012021.3_17321884_5588557	NC_012021.3_17321884	Vitvi15g00947	RU	377.627	8.56082	-0.306752	-Inf	0	3.15961e-305
NC_012021.3_17322059_5588563	NC_012021.3_17322059	Vitvi15g00947	RU	377.627	8.56082	-0.306752	-Inf	0	3.15961e-305
NC_012021.3_17322089_5588564	NC_012021.3_17322089	Vitvi15g00947	RU	377.627	8.56082	-0.306752	-Inf	0	3.15961e-305
NC_012021.3_17322388_5588572	NC_012021.3_17322388	Vitvi15g00947	RU	377.627	8.56082	-0.306752	-Inf	0	3.15961e-305
NC_012021.3_17322659_5588586	NC_012021.3_17322659	Vitvi15g00947	RU	377.627	8.56082	-0.306752	-Inf	0	3.15961e-305
NC_012021.3_17322718_5588591	NC_012021.3_17322718	Vitvi15g00947	RU	377.627	8.56082	-0.306752	-Inf	0	3.15961e-305
NC_012021.3_18877392_5642058	NC_012021.3_18877392	Vitvi15g01083	RU	4.60575	2.20343	-0.774044	-Inf	0	3.15961e-305
NC_012021.3_18877470_5642061	NC_012021.3_18877470	Vitvi15g01083	RU	4.60575	2.20343	-0.774044	-Inf	0	3.15961e-305
NC_012021.3_18877500_5642062	NC_012021.3_18877500	Vitvi15g01083	RU	4.60575	2.20343	-0.774044	-Inf	0	3.15961e-305
NC_012021.3_18877676_5642070	NC_012021.3_18877676	Vitvi15g01083	RU	4.60575	2.20343	-0.774044	-Inf	0	3.15961e-305
NC_012021.3_18877775_5642075	NC_012021.3_18877775	Vitvi15g01083	RU	4.60575	2.20343	-0.774044	-Inf	0	3.15961e-305
NC_012021.3_18877819_5642078	NC_012021.3_18877819	Vitvi15g01083	RU	4.60575	2.20343	-0.774044	-Inf	0	3.15961e-305
NC_012021.3_18877871_5642081	NC_012021.3_18877871	Vitvi15g01083	RU	4.60575	2.20343	-0.774044	-Inf	0	3.15961e-305
NC_012021.3_18877978_5642091	NC_012021.3_18877978	Vitvi15g01083	RU	4.60575	2.20343	-0.774044	-Inf	0	3.15961e-305
NC_012021.3_18878012_5642094	NC_012021.3_18878012	Vitvi15g01083	RU	4.60575	2.20343	-0.774044	-Inf	0	3.15961e-305
NC_012021.3_18878273_5642102	NC_012021.3_18878273	Vitvi15g01083	RU	4.60575	2.20343	-0.774044	-Inf	0	3.15961e-305
NC_012021.3_18878360_5642104	NC_012021.3_18878360	Vitvi15g01083	RU	4.60575	2.20343	-0.774044	-Inf	0	3.15961e-305
NC_012021.3_18879073_5642120	NC_012021.3_18879073	Vitvi15g01083	RU	4.60575	2.20343	-0.774044	-Inf	0	3.15961e-305
NC_012021.3_18879269_5642125	NC_012021.3_18879269	Vitvi15g01083	RU	4.60575	2.20343	-0.774044	-Inf	0	3.15961e-305
NC_012021.3_18879666_5642170	NC_012021.3_18879666	Vitvi15g01083	RU	4.60575	2.20343	-0.774044	-Inf	0	3.15961e-305
NC_012021.3_18879700_5642175	NC_012021.3_18879700	Vitvi15g01083	RU	4.60575	2.20343	-0.774044	-Inf	0	3.15961e-305
NC_012021.3_18879712_5642176	NC_012021.3_18879712	Vitvi15g01083	RU	4.60575	2.20343	-0.774044	-Inf	0	3.15961e-305
NC_012021.3_18879833_5642191	NC_012021.3_18879833	Vitvi15g01083	RU	4.60575	2.20343	-0.774044	-Inf	0	3.15961e-305
NC_012021.3_18879857_5642192	NC_012021.3_18879857	Vitvi15g01083	RU	4.60575	2.20343	-0.774044	-Inf	0	3.15961e-305
NC_012021.3_18879859_5642193	NC_012021.3_18879859	Vitvi15g01083	RU	4.60575	2.20343	-0.774044	-Inf	0	3.15961e-305
NC_012021.3_18879861_5642194	NC_012021.3_18879861	Vitvi15g01083	RU	4.60575	2.20343	-0.774044	-Inf	0	3.15961e-305
NC_012021.3_18879887_5642195	NC_012021.3_18879887	Vitvi15g01083	RU	4.60575	2.20343	-0.774044	-Inf	0	3.15961e-305
NC_012021.3_18879889_5642196	NC_012021.3_18879889	Vitvi15g01083	RU	4.60575	2.20343	-0.774044	-Inf	0	3.15961e-305
NC_012021.3_18879922_5642197	NC_012021.3_18879922	Vitvi15g01083	RU	4.60575	2.20343	-0.774044	-Inf	0	3.15961e-305
NC_012022.3_14617680_6470089	NC_012022.3_14617680	Vitvi16g00775	RU	9.19284	3.20051	-0.427636	-Inf	0	3.15961e-305
NC_012022.3_14619916_6470152	NC_012022.3_14619916	Vitvi16g00775	RU	9.19284	3.20051	-0.427636	-Inf	0	3.15961e-305
NC_012022.3_14620593_6470188	NC_012022.3_14620593	Vitvi16g00775	RU	9.19284	3.20051	-0.427636	-Inf	0	3.15961e-305
NC_012022.3_20583584_6723458	NC_012022.3_20583584	Vitvi16g01175	RU	4.68173	2.22704	-0.830873	-Inf	0	3.15961e-305
NC_012022.3_20583654_6723461	NC_012022.3_20583654	Vitvi16g01175	RU	4.68173	2.22704	-0.830873	-Inf	0	3.15961e-305
NC_012022.3_20583681_6723462	NC_012022.3_20583681	Vitvi16g01175	RU	4.68173	2.22704	-0.830873	-Inf	0	3.15961e-305
NC_012022.3_20583738_6723466	NC_012022.3_20583738	Vitvi16g01175	RU	4.68173	2.22704	-0.830873	-Inf	0	3.15961e-305
NC_012022.3_20583920_6723472	NC_012022.3_20583920	Vitvi16g01175	RU	4.68173	2.22704	-0.830873	-Inf	0	3.15961e-305
NC_012022.3_20584014_6723474	NC_012022.3_20584014	Vitvi16g01175	RU	4.68173	2.22704	-0.830873	-Inf	0	3.15961e-305
NC_012022.3_20584025_6723475	NC_012022.3_20584025	Vitvi16g01175	RU	4.68173	2.22704	-0.830873	-Inf	0	3.15961e-305
NC_012022.3_20584092_6723481	NC_012022.3_20584092	Vitvi16g01175	RU	4.68173	2.22704	-0.830873	-Inf	0	3.15961e-305
NC_012022.3_20584128_6723483	NC_012022.3_20584128	Vitvi16g01175	RU	4.68173	2.22704	-0.830873	-Inf	0	3.15961e-305
NC_012022.3_20584219_6723485	NC_012022.3_20584219	Vitvi16g01175	RU	4.68173	2.22704	-0.830873	-Inf	0	3.15961e-305
NC_012022.3_20584283_6723490	NC_012022.3_20584283	Vitvi16g01175	RU	4.68173	2.22704	-0.830873	-Inf	0	3.15961e-305
NC_012022.3_20584360_6723496	NC_012022.3_20584360	Vitvi16g01175	RU	4.68173	2.22704	-0.830873	-Inf	0	3.15961e-305
NC_012022.3_20584367_6723497	NC_012022.3_20584367	Vitvi16g01175	RU	4.68173	2.22704	-0.830873	-Inf	0	3.15961e-305
NC_012022.3_20584407_6723502	NC_012022.3_20584407	Vitvi16g01175	RU	4.68173	2.22704	-0.830873	-Inf	0	3.15961e-305
NC_012022.3_20584410_6723503	NC_012022.3_20584410	Vitvi16g01175	RU	4.68173	2.22704	-0.830873	-Inf	0	3.15961e-305
NC_012022.3_20584414_6723504	NC_012022.3_20584414	Vitvi16g01175	RU	4.68173	2.22704	-0.830873	-Inf	0	3.15961e-305
NC_012022.3_20584419_6723505	NC_012022.3_20584419	Vitvi16g01175	RU	4.68173	2.22704	-0.830873	-Inf	0	3.15961e-305
NC_012022.3_20584421_6723506	NC_012022.3_20584421	Vitvi16g01175	RU	4.68173	2.22704	-0.830873	-Inf	0	3.15961e-305
NC_012022.3_20584442_6723507	NC_012022.3_20584442	Vitvi16g01175	RU	4.68173	2.22704	-0.830873	-Inf	0	3.15961e-305
NC_012022.3_20584462_6723510	NC_012022.3_20584462	Vitvi16g01175	RU	4.68173	2.22704	-0.830873	-Inf	0	3.15961e-305
NC_012022.3_20584475_6723512	NC_012022.3_20584475	Vitvi16g01175	RU	4.68173	2.22704	-0.830873	-Inf	0	3.15961e-305
NC_012022.3_20584541_6723513	NC_012022.3_20584541	Vitvi16g01175	RU	4.68173	2.22704	-0.830873	-Inf	0	3.15961e-305
NC_012022.3_20584571_6723514	NC_012022.3_20584571	Vitvi16g01175	RU	4.68173	2.22704	-0.830873	-Inf	0	3.15961e-305
NC_012022.3_20584572_6723515	NC_012022.3_20584572	Vitvi16g01175	RU	4.68173	2.22704	-0.830873	-Inf	0	3.15961e-305
NC_012022.3_20584607_6723518	NC_012022.3_20584607	Vitvi16g01175	RU	4.68173	2.22704	-0.830873	-Inf	0	3.15961e-305
NC_012022.3_20584637_6723520	NC_012022.3_20584637	Vitvi16g01175	RU	4.68173	2.22704	-0.830873	-Inf	0	3.15961e-305
NC_012022.3_20584690_6723522	NC_012022.3_20584690	Vitvi16g01175	RU	4.68173	2.22704	-0.830873	-Inf	0	3.15961e-305
NC_012022.3_20584813_6723533	NC_012022.3_20584813	Vitvi16g01175	RU	4.68173	2.22704	-0.830873	-Inf	0	3.15961e-305
NC_012022.3_20584816_6723534	NC_012022.3_20584816	Vitvi16g01175	RU	4.68173	2.22704	-0.830873	-Inf	0	3.15961e-305
NC_012022.3_20584823_6723535	NC_012022.3_20584823	Vitvi16g01175	RU	4.68173	2.22704	-0.830873	-Inf	0	3.15961e-305
NC_012022.3_20584905_6723540	NC_012022.3_20584905	Vitvi16g01175	RU	4.68173	2.22704	0.830873	Inf	0	3.15961e-305
NC_012022.3_20584906_6723541	NC_012022.3_20584906	Vitvi16g01175	RU	4.68173	2.22704	-0.830873	-Inf	0	3.15961e-305
NC_012022.3_20584996_6723547	NC_012022.3_20584996	Vitvi16g01175	RU	4.68173	2.22704	-0.830873	-Inf	0	3.15961e-305
NC_012022.3_20585294_6723575	NC_012022.3_20585294	Vitvi16g01175	RU	4.68173	2.22704	0.830873	Inf	0	3.15961e-305
NC_012022.3_20585295_6723576	NC_012022.3_20585295	Vitvi16g01175	RU	4.68173	2.22704	0.830873	Inf	0	3.15961e-305
NC_012022.3_20585351_6723582	NC_012022.3_20585351	Vitvi16g01175	RU	4.68173	2.22704	-0.830873	-Inf	0	3.15961e-305
NC_012022.3_20585353_6723583	NC_012022.3_20585353	Vitvi16g01175	RU	4.68173	2.22704	-0.830873	-Inf	0	3.15961e-305
NC_012022.3_20585382_6723586	NC_012022.3_20585382	Vitvi16g01175	RU	4.68173	2.22704	-0.830873	-Inf	0	3.15961e-305
NC_012022.3_20585383_6723587	NC_012022.3_20585383	Vitvi16g01175	RU	4.68173	2.22704	-0.830873	-Inf	0	3.15961e-305
NC_012022.3_20585405_6723588	NC_012022.3_20585405	Vitvi16g01175	RU	4.68173	2.22704	-0.415436	-Inf	0	3.15961e-305
NC_012023.3_5332017_6941712	NC_012023.3_5332017	Vitvi17g00444	RU	4.49494	2.1683	-2.96021	-Inf	0	3.15961e-305
NC_012023.3_5333699_6941769	NC_012023.3_5333699	Vitvi17g00444	RU	4.49494	2.1683	-2.96021	-Inf	0	3.15961e-305
NC_012023.3_5334195_6941792	NC_012023.3_5334195	Vitvi17g00444	RU	4.49494	2.1683	-2.96021	-Inf	0	3.15961e-305
NC_012023.3_5334981_6941813	NC_012023.3_5334981	Vitvi17g00444	RU	4.49494	2.1683	-2.96021	-Inf	0	3.15961e-305
NC_012023.3_5335062_6941816	NC_012023.3_5335062	Vitvi17g00444	RU	4.49494	2.1683	-2.96021	-Inf	0	3.15961e-305
NC_012023.3_5335612_6941827	NC_012023.3_5335612	Vitvi17g00444	RU	4.49494	2.1683	-2.96021	-Inf	0	3.15961e-305
NC_012024.3_1181008_7422763	NC_012024.3_1181008	Vitvi18g00118	RU	12.1197	3.59928	-0.132968	-Inf	0	3.15961e-305
NC_012024.3_3185744_7490848	NC_012024.3_3185744	Vitvi18g00290	RU	8.26703	3.04737	-1.47086	-Inf	0	3.15961e-305
NC_012024.3_3186006_7490861	NC_012024.3_3186006	Vitvi18g00290	RU	8.26703	3.04737	-1.47086	-Inf	0	3.15961e-305
NC_012024.3_3186014_7490863	NC_012024.3_3186014	Vitvi18g00290	RU	8.26703	3.04737	-0.73543	-Inf	0	3.15961e-305
NC_012024.3_3186179_7490868	NC_012024.3_3186179	Vitvi18g00290	RU	8.26703	3.04737	-1.47086	-Inf	0	3.15961e-305
NC_012024.3_3186185_7490870	NC_012024.3_3186185	Vitvi18g00290	RU	8.26703	3.04737	-1.47086	-Inf	0	3.15961e-305
NC_012024.3_3186260_7490874	NC_012024.3_3186260	Vitvi18g00290	RU	8.26703	3.04737	-1.47086	-Inf	0	3.15961e-305
NC_012024.3_3186846_7490885	NC_012024.3_3186846	Vitvi18g00290	RU	8.26703	3.04737	-1.47086	-Inf	0	3.15961e-305
NC_012024.3_3186869_7490886	NC_012024.3_3186869	Vitvi18g00290	RU	8.26703	3.04737	1.47086	Inf	0	3.15961e-305
NC_012024.3_3186872_7490887	NC_012024.3_3186872	Vitvi18g00290	RU	8.26703	3.04737	1.47086	Inf	0	3.15961e-305
NC_012024.3_3187776_7490900	NC_012024.3_3187776	Vitvi18g00290	RU	8.26703	3.04737	-1.47086	-Inf	0	3.15961e-305
NC_012024.3_3187852_7490903	NC_012024.3_3187852	Vitvi18g00290	RU	8.26703	3.04737	-1.47086	-Inf	0	3.15961e-305
NC_012024.3_3355545_7496595	NC_012024.3_3355545	Vitvi18g00307	RU	11.8143	3.56246	0.306752	Inf	0	3.15961e-305
NC_012024.3_3355578_7496597	NC_012024.3_3355578	Vitvi18g00307	RU	11.8143	3.56246	0.306752	Inf	0	3.15961e-305
NC_012024.3_3356038_7496601	NC_012024.3_3356038	Vitvi18g00307	RU	11.8143	3.56246	0.306752	Inf	0	3.15961e-305
NC_012024.3_3356342_7496610	NC_012024.3_3356342	Vitvi18g00307	RU	11.8143	3.56246	0.306752	Inf	0	3.15961e-305
NC_012024.3_3356950_7496638	NC_012024.3_3356950	Vitvi18g00307	RU	11.8143	3.56246	0.306752	Inf	0	3.15961e-305
NC_012024.3_3356951_7496639	NC_012024.3_3356951	Vitvi18g00307	RU	11.8143	3.56246	0.306752	Inf	0	3.15961e-305
NC_012024.3_3357110_7496646	NC_012024.3_3357110	Vitvi18g00307	RU	11.8143	3.56246	0.306752	Inf	0	3.15961e-305
NC_012024.3_3357207_7496648	NC_012024.3_3357207	Vitvi18g00307	RU	11.8143	3.56246	0.306752	Inf	0	3.15961e-305
NC_012024.3_3357213_7496649	NC_012024.3_3357213	Vitvi18g00307	RU	11.8143	3.56246	0.306752	Inf	0	3.15961e-305
NC_012024.3_3357257_7496651	NC_012024.3_3357257	Vitvi18g00307	RU	11.8143	3.56246	0.306752	Inf	0	3.15961e-305
NC_012024.3_3357262_7496653	NC_012024.3_3357262	Vitvi18g00307	RU	11.8143	3.56246	0.306752	Inf	0	3.15961e-305
NC_012024.3_3357343_7496655	NC_012024.3_3357343	Vitvi18g00307	RU	11.8143	3.56246	0.306752	Inf	0	3.15961e-305
NC_012024.3_3357814_7496667	NC_012024.3_3357814	Vitvi18g00307	RU	11.8143	3.56246	0.306752	Inf	0	3.15961e-305
NC_012024.3_3357988_7496675	NC_012024.3_3357988	Vitvi18g00307	RU	11.8143	3.56246	0.306752	Inf	0	3.15961e-305
NC_012024.3_3358810_7496705	NC_012024.3_3358810	Vitvi18g00307	RU	11.8143	3.56246	0.306752	Inf	0	3.15961e-305
NC_012024.3_3358919_7496713	NC_012024.3_3358919	Vitvi18g00307	RU	11.8143	3.56246	0.306752	Inf	0	3.15961e-305
NC_012024.3_3359775_7496740	NC_012024.3_3359775	Vitvi18g00307	RU	11.8143	3.56246	0.306752	Inf	0	3.15961e-305
NC_012024.3_3360046_7496743	NC_012024.3_3360046	Vitvi18g00307	RU	11.8143	3.56246	0.306752	Inf	0	3.15961e-305
NC_012024.3_3550859_7500878	NC_012024.3_3550859	Vitvi18g00323	RU	15.9598	3.99637	-0.413113	-Inf	0	3.15961e-305
NC_012024.3_4727884_7528884	NC_012024.3_4727884	Vitvi18g00439	RU	13.0304	3.70381	0.501442	Inf	0	3.15961e-305
NC_012024.3_4728111_7528892	NC_012024.3_4728111	Vitvi18g00439	RU	13.0304	3.70381	0.501442	Inf	0	3.15961e-305
NC_012024.3_4728330_7528896	NC_012024.3_4728330	Vitvi18g00439	RU	13.0304	3.70381	0.501442	Inf	0	3.15961e-305
NC_012024.3_4729373_7528909	NC_012024.3_4729373	Vitvi18g00439	RU	13.0304	3.70381	0.501442	Inf	0	3.15961e-305
NC_012024.3_4730511_7528970	NC_012024.3_4730511	Vitvi18g00439	RU	13.0304	3.70381	0.501442	Inf	0	3.15961e-305
NC_012024.3_4730521_7528971	NC_012024.3_4730521	Vitvi18g00439	RU	13.0304	3.70381	0.501442	Inf	0	3.15961e-305
NC_012024.3_4730528_7528972	NC_012024.3_4730528	Vitvi18g00439	RU	13.0304	3.70381	0.501442	Inf	0	3.15961e-305
NC_012024.3_4730536_7528973	NC_012024.3_4730536	Vitvi18g00439	RU	13.0304	3.70381	0.501442	Inf	0	3.15961e-305
NC_012024.3_4730547_7528974	NC_012024.3_4730547	Vitvi18g00439	RU	13.0304	3.70381	0.501442	Inf	0	3.15961e-305
NC_012024.3_4730549_7528975	NC_012024.3_4730549	Vitvi18g00439	RU	13.0304	3.70381	0.501442	Inf	0	3.15961e-305
NC_012024.3_4730641_7528981	NC_012024.3_4730641	Vitvi18g00439	RU	13.0304	3.70381	0.501442	Inf	0	3.15961e-305
NC_012024.3_4730656_7528982	NC_012024.3_4730656	Vitvi18g00439	RU	13.0304	3.70381	0.501442	Inf	0	3.15961e-305
NC_012024.3_4730661_7528983	NC_012024.3_4730661	Vitvi18g00439	RU	13.0304	3.70381	0.501442	Inf	0	3.15961e-305
NC_012024.3_4730663_7528984	NC_012024.3_4730663	Vitvi18g00439	RU	13.0304	3.70381	0.501442	Inf	0	3.15961e-305
NC_012024.3_4730693_7528985	NC_012024.3_4730693	Vitvi18g00439	RU	13.0304	3.70381	0.501442	Inf	0	3.15961e-305
NC_012024.3_4730710_7528986	NC_012024.3_4730710	Vitvi18g00439	RU	13.0304	3.70381	0.501442	Inf	0	3.15961e-305
NC_012024.3_4730732_7528987	NC_012024.3_4730732	Vitvi18g00439	RU	13.0304	3.70381	0.501442	Inf	0	3.15961e-305
NC_012024.3_4730750_7528989	NC_012024.3_4730750	Vitvi18g00439	RU	13.0304	3.70381	0.501442	Inf	0	3.15961e-305
NC_012024.3_4730775_7528990	NC_012024.3_4730775	Vitvi18g00439	RU	13.0304	3.70381	0.501442	Inf	0	3.15961e-305
NC_012024.3_5617233_7555437	NC_012024.3_5617233	Vitvi18g00510	RU	16.229	4.0205	-1.90011	-Inf	0	3.15961e-305
NC_012024.3_5618963_7555454	NC_012024.3_5618963	Vitvi18g00510	RU	16.229	4.0205	-1.90011	-Inf	0	3.15961e-305
NC_012024.3_5619538_7555469	NC_012024.3_5619538	Vitvi18g00510	RU	16.229	4.0205	-1.90011	-Inf	0	3.15961e-305
NC_012024.3_5619669_7555475	NC_012024.3_5619669	Vitvi18g00510	RU	16.229	4.0205	-1.90011	-Inf	0	3.15961e-305
NC_012024.3_6906181_7592524	NC_012024.3_6906181	Vitvi18g02627	RU	13.3855	3.7426	-0.413113	-Inf	0	3.15961e-305
NC_012024.3_6910759_7592649	NC_012024.3_6910759	Vitvi18g02627	RU	13.3855	3.7426	-0.413113	-Inf	0	3.15961e-305
NC_012024.3_9399751_7669603	NC_012024.3_9399751	Vitvi18g00833	RU	81.3635	6.34631	0.387022	Inf	0	3.15961e-305
NC_012024.3_9693153_7677551	NC_012024.3_9693153	Vitvi18g00869	RU	6.80905	2.76745	-0.347846	-Inf	0	3.15961e-305
NC_012025.3_9793619_8937726	NC_012025.3_9793619	Vitvi19g00786	RU	10.2613	3.35914	-1.11616	-Inf	0	3.15961e-305
NC_012025.3_9793786_8937733	NC_012025.3_9793786	Vitvi19g00786	RU	10.2613	3.35914	-1.11616	-Inf	0	3.15961e-305
NC_012025.3_9793871_8937735	NC_012025.3_9793871	Vitvi19g00786	RU	10.2613	3.35914	-1.11616	-Inf	0	3.15961e-305
NC_012025.3_9794032_8937744	NC_012025.3_9794032	Vitvi19g00786	RU	10.2613	3.35914	-1.11616	-Inf	0	3.15961e-305
NC_012025.3_9794035_8937745	NC_012025.3_9794035	Vitvi19g00786	RU	10.2613	3.35914	-1.11616	-Inf	0	3.15961e-305
NC_012025.3_9794062_8937746	NC_012025.3_9794062	Vitvi19g00786	RU	10.2613	3.35914	-1.11616	-Inf	0	3.15961e-305
NC_012025.3_9794074_8937747	NC_012025.3_9794074	Vitvi19g00786	RU	10.2613	3.35914	-1.11616	-Inf	0	3.15961e-305
NC_012025.3_9794163_8937751	NC_012025.3_9794163	Vitvi19g00786	RU	10.2613	3.35914	-1.11616	-Inf	0	3.15961e-305
NC_012025.3_9794212_8937755	NC_012025.3_9794212	Vitvi19g00786	RU	10.2613	3.35914	-1.11616	-Inf	0	3.15961e-305
NC_012025.3_9794350_8937756	NC_012025.3_9794350	Vitvi19g00786	RU	10.2613	3.35914	-1.11616	-Inf	0	3.15961e-305
NC_012025.3_9796236_8937797	NC_012025.3_9796236	Vitvi19g00786	RU	10.2613	3.35914	-1.11616	-Inf	0	3.15961e-305
NC_012025.3_9797285_8937812	NC_012025.3_9797285	Vitvi19g00786	RU	10.2613	3.35914	-1.11616	-Inf	0	3.15961e-305
NC_012025.3_9797318_8937814	NC_012025.3_9797318	Vitvi19g00786	RU	10.2613	3.35914	-1.11616	-Inf	0	3.15961e-305
NC_012025.3_9797463_8937823	NC_012025.3_9797463	Vitvi19g00786	RU	10.2613	3.35914	-1.11616	-Inf	0	3.15961e-305
NC_012007.3_6419923_9788989	NC_012007.3_6419923	Vitvi01g02012	RU	30.1211	4.9127	-0.352581	-Inf	0	3.15961e-305
NC_012007.3_6422550_9789021	NC_012007.3_6422550	Vitvi01g02012	RU	30.1211	4.9127	0.352581	Inf	0	3.15961e-305
NC_012007.3_9097481_9881652	NC_012007.3_9097481	Vitvi01g00775	RU	6.28556	2.65204	-0.427636	-Inf	0	3.15961e-305
NC_012007.3_9104221_9882135	NC_012007.3_9104221	Vitvi01g00775	RU	6.28556	2.65204	-0.427636	-Inf	0	3.15961e-305
NC_012007.3_9104343_9882149	NC_012007.3_9104343	Vitvi01g00775	RU	6.28556	2.65204	-0.427636	-Inf	0	3.15961e-305
NC_012007.3_16053487_10196750	NC_012007.3_16053487	Vitvi01g01259	RU	6.56601	2.71502	0.265937	Inf	0	3.15961e-305
NC_012007.3_16053494_10196752	NC_012007.3_16053494	Vitvi01g01259	RU	6.56601	2.71502	0.265937	Inf	0	3.15961e-305
NC_012007.3_16053636_10196769	NC_012007.3_16053636	Vitvi01g01259	RU	6.56601	2.71502	0.265937	Inf	0	3.15961e-305
NC_012007.3_16053637_10196770	NC_012007.3_16053637	Vitvi01g01259	RU	6.56601	2.71502	0.265937	Inf	0	3.15961e-305
NC_012007.3_16053770_10196786	NC_012007.3_16053770	Vitvi01g01259	RU	6.56601	2.71502	0.265937	Inf	0	3.15961e-305
NC_012007.3_21757905_10426025	NC_012007.3_21757905	Vitvi01g02256	RU	4.96424	2.31157	-0.443851	-Inf	0	3.15961e-305
NC_012007.3_21758358_10426051	NC_012007.3_21758358	Vitvi01g02256	RU	4.96424	2.31157	0.443851	Inf	0	3.15961e-305
NC_012008.3_1709560_10519702	NC_012008.3_1709560	Vitvi02g00186	RU	29.4714	4.88124	-0.427636	-Inf	0	3.15961e-305
NC_012008.3_2350119_10537664	NC_012008.3_2350119	Vitvi02g00272	RU	9.52866	3.25227	1.04235	Inf	0	3.15961e-305
NC_012008.3_17506243_11054012	NC_012008.3_17506243	Vitvi02g01206	RU	13.2644	3.72949	0.419536	Inf	0	3.15961e-305
NC_012008.3_17506359_11054014	NC_012008.3_17506359	Vitvi02g01206	RU	13.2644	3.72949	-0.419536	-Inf	0	3.15961e-305
NC_012008.3_17507981_11054080	NC_012008.3_17507981	Vitvi02g01206	RU	13.2644	3.72949	0.419536	Inf	0	3.15961e-305
NC_012008.3_17508296_11054102	NC_012008.3_17508296	Vitvi02g01206	RU	13.2644	3.72949	-0.419536	-Inf	0	3.15961e-305
NC_012008.3_17509444_11054131	NC_012008.3_17509444	Vitvi02g01206	RU	13.2644	3.72949	-0.419536	-Inf	0	3.15961e-305
NC_012008.3_17510665_11054172	NC_012008.3_17510665	Vitvi02g01206	RU	13.2644	3.72949	0.419536	Inf	0	3.15961e-305
NC_012008.3_17512659_11054251	NC_012008.3_17512659	Vitvi02g01206	RU	13.2644	3.72949	-0.419536	-Inf	0	3.15961e-305
NC_012008.3_17512988_11054255	NC_012008.3_17512988	Vitvi02g01206	RU	13.2644	3.72949	-0.419536	-Inf	0	3.15961e-305
NC_012008.3_17513241_11054262	NC_012008.3_17513241	Vitvi02g01206	RU	13.2644	3.72949	0.419536	Inf	0	3.15961e-305
NC_012008.3_17513769_11054270	NC_012008.3_17513769	Vitvi02g01206	RU	13.2644	3.72949	-0.419536	-Inf	0	3.15961e-305
NC_012008.3_17514029_11054278	NC_012008.3_17514029	Vitvi02g01206	RU	13.2644	3.72949	-0.419536	-Inf	0	3.15961e-305
NC_012008.3_17515258_11054293	NC_012008.3_17515258	Vitvi02g01206	RU	13.2644	3.72949	-0.419536	-Inf	0	3.15961e-305
NC_012008.3_17515277_11054294	NC_012008.3_17515277	Vitvi02g01206	RU	13.2644	3.72949	-0.419536	-Inf	0	3.15961e-305
NC_012008.3_17516526_11054302	NC_012008.3_17516526	Vitvi02g01206	RU	13.2644	3.72949	-0.419536	-Inf	0	3.15961e-305
NC_012008.3_17516541_11054303	NC_012008.3_17516541	Vitvi02g01206	RU	13.2644	3.72949	-0.419536	-Inf	0	3.15961e-305
NC_012008.3_17516542_11054304	NC_012008.3_17516542	Vitvi02g01206	RU	13.2644	3.72949	-0.419536	-Inf	0	3.15961e-305
NC_012008.3_17516924_11054305	NC_012008.3_17516924	Vitvi02g01206	RU	13.2644	3.72949	-0.419536	-Inf	0	3.15961e-305
NC_012008.3_17518292_11054314	NC_012008.3_17518292	Vitvi02g01206	RU	13.2644	3.72949	0.419536	Inf	0	3.15961e-305
NC_012008.3_17519611_11054319	NC_012008.3_17519611	Vitvi02g01206	RU	13.2644	3.72949	0.419536	Inf	0	3.15961e-305
NC_012008.3_17519652_11054320	NC_012008.3_17519652	Vitvi02g01206	RU	13.2644	3.72949	0.419536	Inf	0	3.15961e-305
NC_012008.3_17519881_11054323	NC_012008.3_17519881	Vitvi02g01206	RU	13.2644	3.72949	-0.419536	-Inf	0	3.15961e-305
NC_012009.3_2588170_11179777	NC_012009.3_2588170	Vitvi03g00220	RU	16.1553	4.01393	0.382915	Inf	0	3.15961e-305
NC_012009.3_2588335_11179779	NC_012009.3_2588335	Vitvi03g00220	RU	16.1553	4.01393	0.382915	Inf	0	3.15961e-305
NC_012009.3_2588367_11179781	NC_012009.3_2588367	Vitvi03g00220	RU	16.1553	4.01393	0.382915	Inf	0	3.15961e-305
NC_012009.3_2588397_11179783	NC_012009.3_2588397	Vitvi03g00220	RU	16.1553	4.01393	0.382915	Inf	0	3.15961e-305
NC_012009.3_2588431_11179784	NC_012009.3_2588431	Vitvi03g00220	RU	16.1553	4.01393	0.382915	Inf	0	3.15961e-305
NC_012009.3_2588434_11179785	NC_012009.3_2588434	Vitvi03g00220	RU	16.1553	4.01393	0.382915	Inf	0	3.15961e-305
NC_012009.3_2588506_11179788	NC_012009.3_2588506	Vitvi03g00220	RU	16.1553	4.01393	0.382915	Inf	0	3.15961e-305
NC_012009.3_2589598_11179805	NC_012009.3_2589598	Vitvi03g00220	RU	16.1553	4.01393	0.382915	Inf	0	3.15961e-305
NC_012009.3_4392302_11242194	NC_012009.3_4392302	Vitvi03g01523	RU	4.4759	2.16218	-0.501442	-Inf	0	3.15961e-305
NC_012009.3_4392330_11242195	NC_012009.3_4392330	Vitvi03g01523	RU	4.4759	2.16218	-0.501442	-Inf	0	3.15961e-305
NC_012009.3_4392332_11242196	NC_012009.3_4392332	Vitvi03g01523	RU	4.4759	2.16218	-0.501442	-Inf	0	3.15961e-305
NC_012009.3_4392470_11242203	NC_012009.3_4392470	Vitvi03g01523	RU	4.4759	2.16218	-0.501442	-Inf	0	3.15961e-305
NC_012009.3_4392956_11242224	NC_012009.3_4392956	Vitvi03g01523	RU	4.4759	2.16218	-0.501442	-Inf	0	3.15961e-305
NC_012009.3_4392957_11242225	NC_012009.3_4392957	Vitvi03g01523	RU	4.4759	2.16218	-0.501442	-Inf	0	3.15961e-305
NC_012009.3_4393819_11242241	NC_012009.3_4393819	Vitvi03g01523	RU	4.4759	2.16218	0.501442	Inf	0	3.15961e-305
NC_012009.3_4394307_11242261	NC_012009.3_4394307	Vitvi03g01523	RU	4.4759	2.16218	-0.501442	-Inf	0	3.15961e-305
NC_012009.3_5638570_11286907	NC_012009.3_5638570	Vitvi03g00518	RU	11.7471	3.55424	-0.306752	-Inf	0	3.15961e-305
NC_012009.3_5638572_11286908	NC_012009.3_5638572	Vitvi03g00518	RU	11.7471	3.55424	-0.306752	-Inf	0	3.15961e-305
NC_012009.3_5638578_11286909	NC_012009.3_5638578	Vitvi03g00518	RU	11.7471	3.55424	-0.306752	-Inf	0	3.15961e-305
NC_012009.3_5638583_11286910	NC_012009.3_5638583	Vitvi03g00518	RU	11.7471	3.55424	-0.306752	-Inf	0	3.15961e-305
NC_012009.3_5638587_11286911	NC_012009.3_5638587	Vitvi03g00518	RU	11.7471	3.55424	-0.306752	-Inf	0	3.15961e-305
NC_012009.3_9049501_11421690	NC_012009.3_9049501	Vitvi03g01654	RU	14.1139	3.81905	-0.99642	-Inf	0	3.15961e-305
NC_012009.3_9050191_11421699	NC_012009.3_9050191	Vitvi03g01654	RU	14.1139	3.81905	-0.99642	-Inf	0	3.15961e-305
NC_012009.3_9050203_11421700	NC_012009.3_9050203	Vitvi03g01654	RU	14.1139	3.81905	-0.99642	-Inf	0	3.15961e-305
NC_012009.3_9050239_11421702	NC_012009.3_9050239	Vitvi03g01654	RU	14.1139	3.81905	-0.99642	-Inf	0	3.15961e-305
NC_012009.3_9051354_11421720	NC_012009.3_9051354	Vitvi03g01654	RU	14.1139	3.81905	-0.99642	-Inf	0	3.15961e-305
NC_012009.3_9052032_11421737	NC_012009.3_9052032	Vitvi03g01654	RU	14.1139	3.81905	-0.99642	-Inf	0	3.15961e-305
NC_012009.3_9052155_11421739	NC_012009.3_9052155	Vitvi03g01654	RU	14.1139	3.81905	-0.99642	-Inf	0	3.15961e-305
NC_012009.3_9052264_11421742	NC_012009.3_9052264	Vitvi03g01654	RU	14.1139	3.81905	0.99642	Inf	0	3.15961e-305
NC_012009.3_9052524_11421750	NC_012009.3_9052524	Vitvi03g01654	RU	14.1139	3.81905	-0.99642	-Inf	0	3.15961e-305
NC_012009.3_9052673_11421757	NC_012009.3_9052673	Vitvi03g01654	RU	14.1139	3.81905	-0.99642	-Inf	0	3.15961e-305
NC_012009.3_9052682_11421758	NC_012009.3_9052682	Vitvi03g01654	RU	14.1139	3.81905	-0.99642	-Inf	0	3.15961e-305
NC_012009.3_9053640_11421813	NC_012009.3_9053640	Vitvi03g01654	RU	14.1139	3.81905	-0.99642	-Inf	0	3.15961e-305
NC_012009.3_9053724_11421817	NC_012009.3_9053724	Vitvi03g01654	RU	14.1139	3.81905	-0.99642	-Inf	0	3.15961e-305
NC_012009.3_9053815_11421822	NC_012009.3_9053815	Vitvi03g01654	RU	14.1139	3.81905	-0.99642	-Inf	0	3.15961e-305
NC_012009.3_9054019_11421832	NC_012009.3_9054019	Vitvi03g01654	RU	14.1139	3.81905	-0.99642	-Inf	0	3.15961e-305
NC_012009.3_9054497_11421840	NC_012009.3_9054497	Vitvi03g01654	RU	14.1139	3.81905	-0.99642	-Inf	0	3.15961e-305
NC_012009.3_9054668_11421845	NC_012009.3_9054668	Vitvi03g01654	RU	14.1139	3.81905	-0.99642	-Inf	0	3.15961e-305
NC_012009.3_9054694_11421847	NC_012009.3_9054694	Vitvi03g01654	RU	14.1139	3.81905	-0.99642	-Inf	0	3.15961e-305
NC_012009.3_9054695_11421848	NC_012009.3_9054695	Vitvi03g01654	RU	14.1139	3.81905	-0.99642	-Inf	0	3.15961e-305
NC_012009.3_9054845_11421857	NC_012009.3_9054845	Vitvi03g01654	RU	14.1139	3.81905	-0.99642	-Inf	0	3.15961e-305
NC_012009.3_9054978_11421864	NC_012009.3_9054978	Vitvi03g01654	RU	14.1139	3.81905	-0.99642	-Inf	0	3.15961e-305
NC_012009.3_9055061_11421866	NC_012009.3_9055061	Vitvi03g01654	RU	14.1139	3.81905	-0.99642	-Inf	0	3.15961e-305
NC_012009.3_9055062_11421867	NC_012009.3_9055062	Vitvi03g01654	RU	14.1139	3.81905	-0.99642	-Inf	0	3.15961e-305
NC_012009.3_9055104_11421870	NC_012009.3_9055104	Vitvi03g01654	RU	14.1139	3.81905	-0.99642	-Inf	0	3.15961e-305
NC_012009.3_9055181_11421874	NC_012009.3_9055181	Vitvi03g01654	RU	14.1139	3.81905	-0.99642	-Inf	0	3.15961e-305
NC_012009.3_9055361_11421886	NC_012009.3_9055361	Vitvi03g01654	RU	14.1139	3.81905	-0.99642	-Inf	0	3.15961e-305
NC_012010.3_7400254_12216271	NC_012010.3_7400254	Vitvi04g00650	RU	14.7997	3.88749	-1.12484	-Inf	0	3.15961e-305
NC_012010.3_7400296_12216272	NC_012010.3_7400296	Vitvi04g00650	RU	14.7997	3.88749	-1.12484	-Inf	0	3.15961e-305
NC_012010.3_7401383_12216315	NC_012010.3_7401383	Vitvi04g00650	RU	14.7997	3.88749	-1.12484	-Inf	0	3.15961e-305
NC_012010.3_7401918_12216330	NC_012010.3_7401918	Vitvi04g00650	RU	14.7997	3.88749	-1.12484	-Inf	0	3.15961e-305
NC_012010.3_7401928_12216331	NC_012010.3_7401928	Vitvi04g00650	RU	14.7997	3.88749	-1.12484	-Inf	0	3.15961e-305
NC_012010.3_7402084_12216335	NC_012010.3_7402084	Vitvi04g00650	RU	14.7997	3.88749	1.12484	Inf	0	3.15961e-305
NC_012010.3_7402549_12216348	NC_012010.3_7402549	Vitvi04g00650	RU	14.7997	3.88749	1.12484	Inf	0	3.15961e-305
NC_012010.3_7403166_12216367	NC_012010.3_7403166	Vitvi04g00650	RU	14.7997	3.88749	1.12484	Inf	0	3.15961e-305
NC_012010.3_7403884_12216397	NC_012010.3_7403884	Vitvi04g00650	RU	14.7997	3.88749	0.56242	Inf	0	3.15961e-305
NC_012010.3_7404412_12216423	NC_012010.3_7404412	Vitvi04g00650	RU	14.7997	3.88749	0.56242	Inf	0	3.15961e-305
NC_012010.3_7408626_12216531	NC_012010.3_7408626	Vitvi04g00650	RU	14.7997	3.88749	-1.12484	-Inf	0	3.15961e-305
NC_012010.3_7892831_12232169	NC_012010.3_7892831	Vitvi04g00685	RU	7.90493	2.98275	0.443851	Inf	0	3.15961e-305
NC_012010.3_7892976_12232172	NC_012010.3_7892976	Vitvi04g00685	RU	7.90493	2.98275	0.443851	Inf	0	3.15961e-305
NC_012010.3_7892978_12232173	NC_012010.3_7892978	Vitvi04g00685	RU	7.90493	2.98275	0.443851	Inf	0	3.15961e-305
NC_012010.3_7892984_12232174	NC_012010.3_7892984	Vitvi04g00685	RU	7.90493	2.98275	0.443851	Inf	0	3.15961e-305
NC_012010.3_18720570_12671655	NC_012010.3_18720570	Vitvi04g01292	RU	21.5691	4.43089	-0.352581	-Inf	0	3.15961e-305
NC_012010.3_18721647_12671691	NC_012010.3_18721647	Vitvi04g01292	RU	21.5691	4.43089	-0.352581	-Inf	0	3.15961e-305
NC_012010.3_18721709_12671701	NC_012010.3_18721709	Vitvi04g01292	RU	21.5691	4.43089	0.352581	Inf	0	3.15961e-305
NC_012010.3_18721782_12671708	NC_012010.3_18721782	Vitvi04g01292	RU	21.5691	4.43089	-0.352581	-Inf	0	3.15961e-305
NC_012010.3_18722063_12671741	NC_012010.3_18722063	Vitvi04g01292	RU	21.5691	4.43089	-0.352581	-Inf	0	3.15961e-305
NC_012010.3_18722086_12671745	NC_012010.3_18722086	Vitvi04g01292	RU	21.5691	4.43089	-0.352581	-Inf	0	3.15961e-305
NC_012010.3_18722148_12671752	NC_012010.3_18722148	Vitvi04g01292	RU	21.5691	4.43089	0.352581	Inf	0	3.15961e-305
NC_012010.3_18722458_12671784	NC_012010.3_18722458	Vitvi04g01292	RU	21.5691	4.43089	-0.352581	-Inf	0	3.15961e-305
NC_012010.3_18722550_12671795	NC_012010.3_18722550	Vitvi04g01292	RU	21.5691	4.43089	0.352581	Inf	0	3.15961e-305
NC_012010.3_18722635_12671806	NC_012010.3_18722635	Vitvi04g01292	RU	21.5691	4.43089	-0.352581	-Inf	0	3.15961e-305
NC_012010.3_18726851_12671928	NC_012010.3_18726851	Vitvi04g01292	RU	21.5691	4.43089	-0.352581	-Inf	0	3.15961e-305
NC_012010.3_18727045_12671930	NC_012010.3_18727045	Vitvi04g01292	RU	21.5691	4.43089	-0.352581	-Inf	0	3.15961e-305
NC_012010.3_18729024_12671968	NC_012010.3_18729024	Vitvi04g01292	RU	21.5691	4.43089	-0.352581	-Inf	0	3.15961e-305
NC_012010.3_18729774_12671976	NC_012010.3_18729774	Vitvi04g01292	RU	21.5691	4.43089	0.352581	Inf	0	3.15961e-305
NC_012010.3_18731187_12672033	NC_012010.3_18731187	Vitvi04g01292	RU	21.5691	4.43089	-0.352581	-Inf	0	3.15961e-305
NC_012010.3_18731196_12672036	NC_012010.3_18731196	Vitvi04g01292	RU	21.5691	4.43089	-0.352581	-Inf	0	3.15961e-305
NC_012010.3_18731211_12672037	NC_012010.3_18731211	Vitvi04g01292	RU	21.5691	4.43089	-0.352581	-Inf	0	3.15961e-305
NC_012010.3_18731258_12672045	NC_012010.3_18731258	Vitvi04g01292	RU	21.5691	4.43089	-0.352581	-Inf	0	3.15961e-305
NC_012010.3_18731317_12672051	NC_012010.3_18731317	Vitvi04g01292	RU	21.5691	4.43089	-0.352581	-Inf	0	3.15961e-305
NC_012010.3_18731722_12672078	NC_012010.3_18731722	Vitvi04g01292	RU	21.5691	4.43089	-0.352581	-Inf	0	3.15961e-305
NC_012010.3_18731726_12672079	NC_012010.3_18731726	Vitvi04g01292	RU	21.5691	4.43089	-0.352581	-Inf	0	3.15961e-305
NC_012010.3_18731810_12672097	NC_012010.3_18731810	Vitvi04g01292	RU	21.5691	4.43089	-0.352581	-Inf	0	3.15961e-305
NC_012010.3_18732093_12672120	NC_012010.3_18732093	Vitvi04g01292	RU	21.5691	4.43089	-0.352581	-Inf	0	3.15961e-305
NC_012010.3_18733194_12672151	NC_012010.3_18733194	Vitvi04g01292	RU	21.5691	4.43089	-0.352581	-Inf	0	3.15961e-305
NC_012010.3_18733791_12672177	NC_012010.3_18733791	Vitvi04g01292	RU	21.5691	4.43089	-0.352581	-Inf	0	3.15961e-305
NC_012010.3_18735872_12672242	NC_012010.3_18735872	Vitvi04g01292	RU	21.5691	4.43089	-0.352581	-Inf	0	3.15961e-305
NC_012010.3_18735979_12672248	NC_012010.3_18735979	Vitvi04g01292	RU	21.5691	4.43089	-0.352581	-Inf	0	3.15961e-305
NC_012010.3_20307655_12723540	NC_012010.3_20307655	Vitvi04g02151	RU	12.4016	3.63245	-0.345056	-Inf	0	3.15961e-305
NC_012010.3_20309298_12723630	NC_012010.3_20309298	Vitvi04g02151	RU	12.4016	3.63245	-0.345056	-Inf	0	3.15961e-305
NC_012010.3_20310104_12723681	NC_012010.3_20310104	Vitvi04g02151	RU	12.4016	3.63245	-0.345056	-Inf	0	3.15961e-305
NC_012010.3_20310318_12723692	NC_012010.3_20310318	Vitvi04g02151	RU	12.4016	3.63245	-0.345056	-Inf	0	3.15961e-305
NC_012010.3_20310777_12723727	NC_012010.3_20310777	Vitvi04g02151	RU	12.4016	3.63245	-0.345056	-Inf	0	3.15961e-305
NC_012010.3_20311677_12723772	NC_012010.3_20311677	Vitvi04g02151	RU	12.4016	3.63245	-0.345056	-Inf	0	3.15961e-305
NC_012010.3_20311711_12723774	NC_012010.3_20311711	Vitvi04g02151	RU	12.4016	3.63245	-0.345056	-Inf	0	3.15961e-305
NC_012010.3_20311969_12723783	NC_012010.3_20311969	Vitvi04g02151	RU	12.4016	3.63245	-0.345056	-Inf	0	3.15961e-305
NC_012010.3_20312069_12723786	NC_012010.3_20312069	Vitvi04g02151	RU	12.4016	3.63245	-0.345056	-Inf	0	3.15961e-305
NC_012012.3_3345182_13918184	NC_012012.3_3345182	Vitvi06g00266	RU	45.495	5.50764	-0.690112	-Inf	0	3.15961e-305
NC_012012.3_4385416_13948896	NC_012012.3_4385416	Vitvi06g00354	RU	26.0449	4.70293	0.206557	Inf	0	3.15961e-305
NC_012012.3_4385431_13948897	NC_012012.3_4385431	Vitvi06g00354	RU	26.0449	4.70293	0.206557	Inf	0	3.15961e-305
NC_012012.3_4386962_13948924	NC_012012.3_4386962	Vitvi06g00354	RU	26.0449	4.70293	0.206557	Inf	0	3.15961e-305
NC_012012.3_4387327_13948927	NC_012012.3_4387327	Vitvi06g00354	RU	26.0449	4.70293	-0.413113	-Inf	0	3.15961e-305
NC_012012.3_4387394_13948929	NC_012012.3_4387394	Vitvi06g00354	RU	26.0449	4.70293	0.413113	Inf	0	3.15961e-305
NC_012012.3_4387720_13948932	NC_012012.3_4387720	Vitvi06g00354	RU	26.0449	4.70293	-0.413113	-Inf	0	3.15961e-305
NC_012012.3_4387931_13948940	NC_012012.3_4387931	Vitvi06g00354	RU	26.0449	4.70293	0.413113	Inf	0	3.15961e-305
NC_012012.3_4387987_13948945	NC_012012.3_4387987	Vitvi06g00354	RU	26.0449	4.70293	0.206557	Inf	0	3.15961e-305
NC_012012.3_4388383_13948972	NC_012012.3_4388383	Vitvi06g00354	RU	26.0449	4.70293	-0.413113	-Inf	0	3.15961e-305
NC_012012.3_4388417_13948973	NC_012012.3_4388417	Vitvi06g00354	RU	26.0449	4.70293	-0.413113	-Inf	0	3.15961e-305
NC_012012.3_4388428_13948974	NC_012012.3_4388428	Vitvi06g00354	RU	26.0449	4.70293	0.413113	Inf	0	3.15961e-305
NC_012012.3_4388481_13948978	NC_012012.3_4388481	Vitvi06g00354	RU	26.0449	4.70293	0.413113	Inf	0	3.15961e-305
NC_012012.3_4388491_13948980	NC_012012.3_4388491	Vitvi06g00354	RU	26.0449	4.70293	-0.413113	-Inf	0	3.15961e-305
NC_012012.3_4388597_13948992	NC_012012.3_4388597	Vitvi06g00354	RU	26.0449	4.70293	-0.413113	-Inf	0	3.15961e-305
NC_012012.3_4388613_13948993	NC_012012.3_4388613	Vitvi06g00354	RU	26.0449	4.70293	-0.413113	-Inf	0	3.15961e-305
NC_012012.3_4388702_13948995	NC_012012.3_4388702	Vitvi06g00354	RU	26.0449	4.70293	0.413113	Inf	0	3.15961e-305
NC_012012.3_4388754_13948997	NC_012012.3_4388754	Vitvi06g00354	RU	26.0449	4.70293	0.413113	Inf	0	3.15961e-305
NC_012012.3_4388872_13949002	NC_012012.3_4388872	Vitvi06g00354	RU	26.0449	4.70293	0.413113	Inf	0	3.15961e-305
NC_012012.3_4388882_13949003	NC_012012.3_4388882	Vitvi06g00354	RU	26.0449	4.70293	-0.413113	-Inf	0	3.15961e-305
NC_012012.3_4388941_13949004	NC_012012.3_4388941	Vitvi06g00354	RU	26.0449	4.70293	0.413113	Inf	0	3.15961e-305
NC_012012.3_4388962_13949005	NC_012012.3_4388962	Vitvi06g00354	RU	26.0449	4.70293	-0.413113	-Inf	0	3.15961e-305
NC_012012.3_4389060_13949008	NC_012012.3_4389060	Vitvi06g00354	RU	26.0449	4.70293	-0.413113	-Inf	0	3.15961e-305
NC_012012.3_4389110_13949011	NC_012012.3_4389110	Vitvi06g00354	RU	26.0449	4.70293	-0.413113	-Inf	0	3.15961e-305
NC_012012.3_6002814_13997067	NC_012012.3_6002814	Vitvi06g01707	RU	4.9282	2.30106	-0.306752	-Inf	0	3.15961e-305
NC_012012.3_6003091_13997071	NC_012012.3_6003091	Vitvi06g01707	RU	4.9282	2.30106	-0.306752	-Inf	0	3.15961e-305
NC_012012.3_6004274_13997079	NC_012012.3_6004274	Vitvi06g01707	RU	4.9282	2.30106	-0.306752	-Inf	0	3.15961e-305
NC_012012.3_6004518_13997084	NC_012012.3_6004518	Vitvi06g01707	RU	4.9282	2.30106	-0.306752	-Inf	0	3.15961e-305
NC_012012.3_6004731_13997086	NC_012012.3_6004731	Vitvi06g01707	RU	4.9282	2.30106	-0.306752	-Inf	0	3.15961e-305
NC_012012.3_6004742_13997087	NC_012012.3_6004742	Vitvi06g01707	RU	4.9282	2.30106	-0.306752	-Inf	0	3.15961e-305
NC_012012.3_6004776_13997088	NC_012012.3_6004776	Vitvi06g01707	RU	4.9282	2.30106	-0.306752	-Inf	0	3.15961e-305
NC_012012.3_6004779_13997089	NC_012012.3_6004779	Vitvi06g01707	RU	4.9282	2.30106	-0.306752	-Inf	0	3.15961e-305
NC_012012.3_6004780_13997090	NC_012012.3_6004780	Vitvi06g01707	RU	4.9282	2.30106	-0.306752	-Inf	0	3.15961e-305
NC_012012.3_6004781_13997091	NC_012012.3_6004781	Vitvi06g01707	RU	4.9282	2.30106	-0.306752	-Inf	0	3.15961e-305
NC_012012.3_6004783_13997092	NC_012012.3_6004783	Vitvi06g01707	RU	4.9282	2.30106	-0.306752	-Inf	0	3.15961e-305
NC_012012.3_6005175_13997096	NC_012012.3_6005175	Vitvi06g01707	RU	4.9282	2.30106	-0.306752	-Inf	0	3.15961e-305
NC_012012.3_6005639_13997105	NC_012012.3_6005639	Vitvi06g01707	RU	4.9282	2.30106	-0.306752	-Inf	0	3.15961e-305
NC_012012.3_7670245_14047262	NC_012012.3_7670245	Vitvi06g00679	RU	199.942	7.64344	0.347846	Inf	0	3.15961e-305
NC_012012.3_8263521_14066594	NC_012012.3_8263521	Vitvi06g00736	RU	8.46154	3.08092	-0.382915	-Inf	0	3.15961e-305
NC_012013.3_730176_14624421	NC_012013.3_730176	Vitvi07g00061	RU	6.33818	2.66407	0.757015	Inf	0	3.15961e-305
NC_012013.3_730727_14624452	NC_012013.3_730727	Vitvi07g00061	RU	6.33818	2.66407	-0.757015	-Inf	0	3.15961e-305
NC_012013.3_731729_14624483	NC_012013.3_731729	Vitvi07g00061	RU	6.33818	2.66407	-0.757015	-Inf	0	3.15961e-305
NC_012013.3_731926_14624489	NC_012013.3_731926	Vitvi07g00061	RU	6.33818	2.66407	-0.757015	-Inf	0	3.15961e-305
NC_012013.3_732920_14624513	NC_012013.3_732920	Vitvi07g00061	RU	6.33818	2.66407	-0.757015	-Inf	0	3.15961e-305
NC_012013.3_733558_14624525	NC_012013.3_733558	Vitvi07g00061	RU	6.33818	2.66407	-0.757015	-Inf	0	3.15961e-305
NC_012013.3_734034_14624541	NC_012013.3_734034	Vitvi07g00061	RU	6.33818	2.66407	-0.757015	-Inf	0	3.15961e-305
NC_012013.3_2439319_14674277	NC_012013.3_2439319	Vitvi07g02151	RU	139.749	7.1267	0.41968	Inf	0	3.15961e-305
NC_012013.3_2439346_14674278	NC_012013.3_2439346	Vitvi07g02151	RU	139.749	7.1267	0.41968	Inf	0	3.15961e-305
NC_012013.3_2439412_14674279	NC_012013.3_2439412	Vitvi07g02151	RU	139.749	7.1267	0.41968	Inf	0	3.15961e-305
NC_012013.3_2439609_14674283	NC_012013.3_2439609	Vitvi07g02151	RU	139.749	7.1267	0.41968	Inf	0	3.15961e-305
NC_012013.3_2439621_14674284	NC_012013.3_2439621	Vitvi07g02151	RU	139.749	7.1267	0.41968	Inf	0	3.15961e-305
NC_012013.3_2440361_14674295	NC_012013.3_2440361	Vitvi07g02151	RU	139.749	7.1267	-0.41968	-Inf	0	3.15961e-305
NC_012013.3_2440374_14674296	NC_012013.3_2440374	Vitvi07g02151	RU	139.749	7.1267	-0.41968	-Inf	0	3.15961e-305
NC_012013.3_2440379_14674297	NC_012013.3_2440379	Vitvi07g02151	RU	139.749	7.1267	-0.41968	-Inf	0	3.15961e-305
NC_012013.3_2440380_14674298	NC_012013.3_2440380	Vitvi07g02151	RU	139.749	7.1267	-0.41968	-Inf	0	3.15961e-305
NC_012013.3_2440396_14674299	NC_012013.3_2440396	Vitvi07g02151	RU	139.749	7.1267	-0.41968	-Inf	0	3.15961e-305
NC_012013.3_2440413_14674300	NC_012013.3_2440413	Vitvi07g02151	RU	139.749	7.1267	-0.41968	-Inf	0	3.15961e-305
NC_012013.3_2440429_14674301	NC_012013.3_2440429	Vitvi07g02151	RU	139.749	7.1267	-0.41968	-Inf	0	3.15961e-305
NC_012013.3_2440433_14674302	NC_012013.3_2440433	Vitvi07g02151	RU	139.749	7.1267	-0.41968	-Inf	0	3.15961e-305
NC_012013.3_2440476_14674303	NC_012013.3_2440476	Vitvi07g02151	RU	139.749	7.1267	-0.41968	-Inf	0	3.15961e-305
NC_012013.3_2440500_14674305	NC_012013.3_2440500	Vitvi07g02151	RU	139.749	7.1267	-0.41968	-Inf	0	3.15961e-305
NC_012013.3_2440516_14674306	NC_012013.3_2440516	Vitvi07g02151	RU	139.749	7.1267	-0.41968	-Inf	0	3.15961e-305
NC_012013.3_2440538_14674308	NC_012013.3_2440538	Vitvi07g02151	RU	139.749	7.1267	-0.41968	-Inf	0	3.15961e-305
NC_012013.3_2440633_14674310	NC_012013.3_2440633	Vitvi07g02151	RU	139.749	7.1267	-0.41968	-Inf	0	3.15961e-305
NC_012013.3_2440687_14674311	NC_012013.3_2440687	Vitvi07g02151	RU	139.749	7.1267	-0.41968	-Inf	0	3.15961e-305
NC_012013.3_2441115_14674312	NC_012013.3_2441115	Vitvi07g02151	RU	139.749	7.1267	-0.41968	-Inf	0	3.15961e-305
NC_012013.3_2441588_14674317	NC_012013.3_2441588	Vitvi07g02151	RU	139.749	7.1267	-0.41968	-Inf	0	3.15961e-305
NC_012013.3_2442148_14674321	NC_012013.3_2442148	Vitvi07g02151	RU	139.749	7.1267	-0.41968	-Inf	0	3.15961e-305
NC_012013.3_2442232_14674322	NC_012013.3_2442232	Vitvi07g02151	RU	139.749	7.1267	-0.41968	-Inf	0	3.15961e-305
NC_012013.3_2442307_14674323	NC_012013.3_2442307	Vitvi07g02151	RU	139.749	7.1267	-0.41968	-Inf	0	3.15961e-305
NC_012013.3_2442367_14674324	NC_012013.3_2442367	Vitvi07g02151	RU	139.749	7.1267	-0.41968	-Inf	0	3.15961e-305
NC_012013.3_2442750_14674327	NC_012013.3_2442750	Vitvi07g00217	RU	44.7816	5.48483	-0.413113	-Inf	0	3.15961e-305
NC_012013.3_2442821_14674329	NC_012013.3_2442821	Vitvi07g00217	RU	44.7816	5.48483	-0.413113	-Inf	0	3.15961e-305
NC_012013.3_2442827_14674330	NC_012013.3_2442827	Vitvi07g00217	RU	44.7816	5.48483	-0.413113	-Inf	0	3.15961e-305
NC_012013.3_2442905_14674331	NC_012013.3_2442905	Vitvi07g00217	RU	44.7816	5.48483	-0.413113	-Inf	0	3.15961e-305
NC_012013.3_2442985_14674332	NC_012013.3_2442985	Vitvi07g00217	RU	44.7816	5.48483	-0.413113	-Inf	0	3.15961e-305
NC_012013.3_2443179_14674336	NC_012013.3_2443179	Vitvi07g00217	RU	44.7816	5.48483	-0.413113	-Inf	0	3.15961e-305
NC_012013.3_2443939_14674341	NC_012013.3_2443939	Vitvi07g00217	RU	44.7816	5.48483	-0.413113	-Inf	0	3.15961e-305
NC_012013.3_2443991_14674343	NC_012013.3_2443991	Vitvi07g00217	RU	44.7816	5.48483	-0.413113	-Inf	0	3.15961e-305
NC_012013.3_2443996_14674344	NC_012013.3_2443996	Vitvi07g00217	RU	44.7816	5.48483	-0.413113	-Inf	0	3.15961e-305
NC_012013.3_2444156_14674346	NC_012013.3_2444156	Vitvi07g00217	RU	44.7816	5.48483	-0.413113	-Inf	0	3.15961e-305
NC_012013.3_2444280_14674347	NC_012013.3_2444280	Vitvi07g00217	RU	44.7816	5.48483	-0.413113	-Inf	0	3.15961e-305
NC_012013.3_2444350_14674348	NC_012013.3_2444350	Vitvi07g00217	RU	44.7816	5.48483	-0.413113	-Inf	0	3.15961e-305
NC_012013.3_2444655_14674351	NC_012013.3_2444655	Vitvi07g00217	RU	44.7816	5.48483	-0.413113	-Inf	0	3.15961e-305
NC_012013.3_2444903_14674352	NC_012013.3_2444903	Vitvi07g00217	RU	44.7816	5.48483	-0.413113	-Inf	0	3.15961e-305
NC_012013.3_2444972_14674355	NC_012013.3_2444972	Vitvi07g00217	RU	44.7816	5.48483	-0.413113	-Inf	0	3.15961e-305
NC_012013.3_2444981_14674356	NC_012013.3_2444981	Vitvi07g00217	RU	44.7816	5.48483	-0.413113	-Inf	0	3.15961e-305
NC_012013.3_2445753_14674360	NC_012013.3_2445753	Vitvi07g00217	RU	44.7816	5.48483	-0.413113	-Inf	0	3.15961e-305
NC_012013.3_2446532_14674367	NC_012013.3_2446532	Vitvi07g00217	RU	44.7816	5.48483	-0.413113	-Inf	0	3.15961e-305
NC_012013.3_2447004_14674374	NC_012013.3_2447004	Vitvi07g00217	RU	44.7816	5.48483	-0.413113	-Inf	0	3.15961e-305
NC_012013.3_2447092_14674376	NC_012013.3_2447092	Vitvi07g00217	RU	44.7816	5.48483	-0.413113	-Inf	0	3.15961e-305
NC_012013.3_18127576_15213251	NC_012013.3_18127576	Vitvi07g01283	RU	6.03314	2.59291	-0.80496	-Inf	0	3.15961e-305
NC_012014.3_9777633_15790959	NC_012014.3_9777633	Vitvi08g02080	RU	4.32546	2.11285	-0.427636	-Inf	0	3.15961e-305
NC_012014.3_9778036_15790981	NC_012014.3_9778036	Vitvi08g02080	RU	4.32546	2.11285	0.427636	Inf	0	3.15961e-305
NC_012014.3_9778051_15790982	NC_012014.3_9778051	Vitvi08g02080	RU	4.32546	2.11285	0.427636	Inf	0	3.15961e-305
NC_012014.3_9778201_15790989	NC_012014.3_9778201	Vitvi08g02080	RU	4.32546	2.11285	-0.427636	-Inf	0	3.15961e-305
NC_012014.3_9778232_15790992	NC_012014.3_9778232	Vitvi08g02080	RU	4.32546	2.11285	-0.427636	-Inf	0	3.15961e-305
NC_012014.3_9779741_15791013	NC_012014.3_9779741	Vitvi08g02080	RU	4.32546	2.11285	-0.427636	-Inf	0	3.15961e-305
NC_012014.3_9779854_15791015	NC_012014.3_9779854	Vitvi08g02080	RU	4.32546	2.11285	-0.427636	-Inf	0	3.15961e-305
NC_012014.3_9779887_15791017	NC_012014.3_9779887	Vitvi08g02080	RU	4.32546	2.11285	-0.427636	-Inf	0	3.15961e-305
NC_012014.3_9779896_15791018	NC_012014.3_9779896	Vitvi08g02080	RU	4.32546	2.11285	-0.427636	-Inf	0	3.15961e-305
NC_012014.3_9780128_15791025	NC_012014.3_9780128	Vitvi08g02080	RU	4.32546	2.11285	-0.427636	-Inf	0	3.15961e-305
NC_012014.3_9780618_15791040	NC_012014.3_9780618	Vitvi08g02080	RU	4.32546	2.11285	-0.427636	-Inf	0	3.15961e-305
NC_012014.3_9781074_15791054	NC_012014.3_9781074	Vitvi08g02080	RU	4.32546	2.11285	-0.427636	-Inf	0	3.15961e-305
NC_012014.3_9781419_15791061	NC_012014.3_9781419	Vitvi08g02080	RU	4.32546	2.11285	-0.427636	-Inf	0	3.15961e-305
NC_012014.3_12103071_15869749	NC_012014.3_12103071	Vitvi08g02122	RU	28.8559	4.8508	0.654598	Inf	0	3.15961e-305
NC_012014.3_17767345_16042005	NC_012014.3_17767345	Vitvi08g01501	RU	60.1523	5.91055	-1.1431	-Inf	0	3.15961e-305
NC_012014.3_17767348_16042006	NC_012014.3_17767348	Vitvi08g01501	RU	60.1523	5.91055	-1.1431	-Inf	0	3.15961e-305
NC_012014.3_17767351_16042007	NC_012014.3_17767351	Vitvi08g01501	RU	60.1523	5.91055	-1.1431	-Inf	0	3.15961e-305
NC_012014.3_17767373_16042011	NC_012014.3_17767373	Vitvi08g01501	RU	60.1523	5.91055	-1.1431	-Inf	0	3.15961e-305
NC_012014.3_20514367_16120545	NC_012014.3_20514367	Vitvi08g01770	RU	11.2628	3.49349	-1.39138	-Inf	0	3.15961e-305
NC_012014.3_20514720_16120554	NC_012014.3_20514720	Vitvi08g01770	RU	11.2628	3.49349	-1.39138	-Inf	0	3.15961e-305
NC_012014.3_20515598_16120579	NC_012014.3_20515598	Vitvi08g01770	RU	11.2628	3.49349	1.39138	Inf	0	3.15961e-305
NC_012014.3_20516327_16120585	NC_012014.3_20516327	Vitvi08g01770	RU	11.2628	3.49349	-1.39138	-Inf	0	3.15961e-305
NC_012014.3_20516475_16120587	NC_012014.3_20516475	Vitvi08g01770	RU	11.2628	3.49349	-1.39138	-Inf	0	3.15961e-305
NC_012014.3_20516960_16120594	NC_012014.3_20516960	Vitvi08g01770	RU	11.2628	3.49349	-1.39138	-Inf	0	3.15961e-305
NC_012014.3_20517943_16120621	NC_012014.3_20517943	Vitvi08g01770	RU	11.2628	3.49349	-1.39138	-Inf	0	3.15961e-305
NC_012015.3_13610047_16803210	NC_012015.3_13610047	Vitvi09g01008	RU	5.35403	2.42062	-1.90769	-Inf	0	3.15961e-305
NC_012015.3_13610130_16803215	NC_012015.3_13610130	Vitvi09g01008	RU	5.35403	2.42062	-1.90769	-Inf	0	3.15961e-305
NC_012015.3_13610186_16803221	NC_012015.3_13610186	Vitvi09g01008	RU	5.35403	2.42062	-1.90769	-Inf	0	3.15961e-305
NC_012015.3_13610191_16803222	NC_012015.3_13610191	Vitvi09g01008	RU	5.35403	2.42062	-1.90769	-Inf	0	3.15961e-305
NC_012015.3_13610211_16803225	NC_012015.3_13610211	Vitvi09g01008	RU	5.35403	2.42062	-1.90769	-Inf	0	3.15961e-305
NC_012015.3_13610237_16803226	NC_012015.3_13610237	Vitvi09g01008	RU	5.35403	2.42062	-1.90769	-Inf	0	3.15961e-305
NC_012015.3_13610280_16803229	NC_012015.3_13610280	Vitvi09g01008	RU	5.35403	2.42062	-1.90769	-Inf	0	3.15961e-305
NC_012015.3_13610307_16803230	NC_012015.3_13610307	Vitvi09g01008	RU	5.35403	2.42062	-1.90769	-Inf	0	3.15961e-305
NC_012015.3_13610325_16803231	NC_012015.3_13610325	Vitvi09g01008	RU	5.35403	2.42062	-1.90769	-Inf	0	3.15961e-305
NC_012015.3_13610331_16803232	NC_012015.3_13610331	Vitvi09g01008	RU	5.35403	2.42062	-1.90769	-Inf	0	3.15961e-305
NC_012015.3_13610356_16803233	NC_012015.3_13610356	Vitvi09g01008	RU	5.35403	2.42062	-1.90769	-Inf	0	3.15961e-305
NC_012015.3_13610366_16803234	NC_012015.3_13610366	Vitvi09g01008	RU	5.35403	2.42062	-1.90769	-Inf	0	3.15961e-305
NC_012015.3_13610426_16803235	NC_012015.3_13610426	Vitvi09g01008	RU	5.35403	2.42062	-1.90769	-Inf	0	3.15961e-305
NC_012015.3_13610440_16803236	NC_012015.3_13610440	Vitvi09g01008	RU	5.35403	2.42062	-1.90769	-Inf	0	3.15961e-305
NC_012015.3_13610481_16803238	NC_012015.3_13610481	Vitvi09g01008	RU	5.35403	2.42062	-1.90769	-Inf	0	3.15961e-305
NC_012015.3_13611852_16803281	NC_012015.3_13611852	Vitvi09g01008	RU	5.35403	2.42062	-1.90769	-Inf	0	3.15961e-305
NC_012015.3_13611920_16803284	NC_012015.3_13611920	Vitvi09g01008	RU	5.35403	2.42062	-1.90769	-Inf	0	3.15961e-305
NC_012015.3_13611939_16803287	NC_012015.3_13611939	Vitvi09g01008	RU	5.35403	2.42062	-1.90769	-Inf	0	3.15961e-305
NC_012015.3_13611959_16803291	NC_012015.3_13611959	Vitvi09g01008	RU	5.35403	2.42062	-1.90769	-Inf	0	3.15961e-305
NC_012015.3_13612029_16803296	NC_012015.3_13612029	Vitvi09g01008	RU	5.35403	2.42062	-1.90769	-Inf	0	3.15961e-305
NC_012015.3_13612065_16803298	NC_012015.3_13612065	Vitvi09g01008	RU	5.35403	2.42062	-1.90769	-Inf	0	3.15961e-305
NC_012015.3_13612117_16803300	NC_012015.3_13612117	Vitvi09g01008	RU	5.35403	2.42062	-1.90769	-Inf	0	3.15961e-305
NC_012015.3_13612182_16803302	NC_012015.3_13612182	Vitvi09g01008	RU	5.35403	2.42062	-1.90769	-Inf	0	3.15961e-305
NC_012015.3_13612213_16803307	NC_012015.3_13612213	Vitvi09g01008	RU	5.35403	2.42062	-1.90769	-Inf	0	3.15961e-305
NC_012015.3_13612254_16803309	NC_012015.3_13612254	Vitvi09g01008	RU	5.35403	2.42062	-1.90769	-Inf	0	3.15961e-305
NC_012015.3_13612273_16803310	NC_012015.3_13612273	Vitvi09g01008	RU	5.35403	2.42062	-1.90769	-Inf	0	3.15961e-305
NC_012015.3_13612418_16803314	NC_012015.3_13612418	Vitvi09g01008	RU	5.35403	2.42062	-1.90769	-Inf	0	3.15961e-305
NC_012015.3_13613640_16803395	NC_012015.3_13613640	Vitvi09g01008	RU	5.35403	2.42062	-1.90769	-Inf	0	3.15961e-305
NC_012015.3_13613787_16803405	NC_012015.3_13613787	Vitvi09g01008	RU	5.35403	2.42062	-1.90769	-Inf	0	3.15961e-305
NC_012015.3_13613791_16803406	NC_012015.3_13613791	Vitvi09g01008	RU	5.35403	2.42062	-1.90769	-Inf	0	3.15961e-305
NC_012015.3_16537906_16955174	NC_012015.3_16537906	Vitvi09g01146	RU	7.4893	2.90483	-0.613504	-Inf	0	3.15961e-305
NC_012015.3_16538223_16955187	NC_012015.3_16538223	Vitvi09g01146	RU	7.4893	2.90483	0.613504	Inf	0	3.15961e-305
NC_012015.3_16538318_16955189	NC_012015.3_16538318	Vitvi09g01146	RU	7.4893	2.90483	0.613504	Inf	0	3.15961e-305
NC_012015.3_16538486_16955201	NC_012015.3_16538486	Vitvi09g01146	RU	7.4893	2.90483	-0.613504	-Inf	0	3.15961e-305
NC_012015.3_16538618_16955207	NC_012015.3_16538618	Vitvi09g01146	RU	7.4893	2.90483	0.613504	Inf	0	3.15961e-305
NC_012015.3_16538627_16955209	NC_012015.3_16538627	Vitvi09g01146	RU	7.4893	2.90483	0.613504	Inf	0	3.15961e-305
NC_012015.3_16538916_16955224	NC_012015.3_16538916	Vitvi09g01146	RU	7.4893	2.90483	0.613504	Inf	0	3.15961e-305
NC_012015.3_16539105_16955226	NC_012015.3_16539105	Vitvi09g01146	RU	7.4893	2.90483	-0.613504	-Inf	0	3.15961e-305
NC_012015.3_16539119_16955228	NC_012015.3_16539119	Vitvi09g01146	RU	7.4893	2.90483	-0.613504	-Inf	0	3.15961e-305
NC_012015.3_16539149_16955229	NC_012015.3_16539149	Vitvi09g01146	RU	7.4893	2.90483	-0.613504	-Inf	0	3.15961e-305
NC_012015.3_16539155_16955230	NC_012015.3_16539155	Vitvi09g01146	RU	7.4893	2.90483	-0.613504	-Inf	0	3.15961e-305
NC_012015.3_16539158_16955231	NC_012015.3_16539158	Vitvi09g01146	RU	7.4893	2.90483	-0.613504	-Inf	0	3.15961e-305
NC_012015.3_16539244_16955233	NC_012015.3_16539244	Vitvi09g01146	RU	7.4893	2.90483	-0.613504	-Inf	0	3.15961e-305
NC_012015.3_16539995_16955246	NC_012015.3_16539995	Vitvi09g01146	RU	7.4893	2.90483	-0.613504	-Inf	0	3.15961e-305
NC_012015.3_16540008_16955247	NC_012015.3_16540008	Vitvi09g01146	RU	7.4893	2.90483	-0.613504	-Inf	0	3.15961e-305
NC_012015.3_16540069_16955252	NC_012015.3_16540069	Vitvi09g01146	RU	7.4893	2.90483	-0.613504	-Inf	0	3.15961e-305
NC_012015.3_16540127_16955257	NC_012015.3_16540127	Vitvi09g01146	RU	7.4893	2.90483	0.613504	Inf	0	3.15961e-305
NC_012015.3_16540164_16955259	NC_012015.3_16540164	Vitvi09g01146	RU	7.4893	2.90483	0.613504	Inf	0	3.15961e-305
NC_012015.3_16540814_16955269	NC_012015.3_16540814	Vitvi09g01146	RU	7.4893	2.90483	0.613504	Inf	0	3.15961e-305
NC_012015.3_16541309_16955282	NC_012015.3_16541309	Vitvi09g01146	RU	7.4893	2.90483	0.613504	Inf	0	3.15961e-305
NC_012015.3_16541475_16955285	NC_012015.3_16541475	Vitvi09g01146	RU	7.4893	2.90483	-0.613504	-Inf	0	3.15961e-305
NC_012015.3_16541747_16955290	NC_012015.3_16541747	Vitvi09g01146	RU	7.4893	2.90483	0.613504	Inf	0	3.15961e-305
NC_012015.3_16541916_16955292	NC_012015.3_16541916	Vitvi09g01146	RU	7.4893	2.90483	0.613504	Inf	0	3.15961e-305
NC_012015.3_16542021_16955294	NC_012015.3_16542021	Vitvi09g01146	RU	7.4893	2.90483	0.613504	Inf	0	3.15961e-305
NC_012015.3_16542556_16955306	NC_012015.3_16542556	Vitvi09g01146	RU	7.4893	2.90483	0.613504	Inf	0	3.15961e-305
NC_012015.3_16542886_16955318	NC_012015.3_16542886	Vitvi09g01146	RU	7.4893	2.90483	0.613504	Inf	0	3.15961e-305
NC_012015.3_16542954_16955321	NC_012015.3_16542954	Vitvi09g01146	RU	7.4893	2.90483	0.613504	Inf	0	3.15961e-305
NC_012015.3_16543171_16955333	NC_012015.3_16543171	Vitvi09g01146	RU	7.4893	2.90483	0.613504	Inf	0	3.15961e-305
NC_012015.3_16543192_16955334	NC_012015.3_16543192	Vitvi09g01146	RU	7.4893	2.90483	0.613504	Inf	0	3.15961e-305
NC_012015.3_16544188_16955365	NC_012015.3_16544188	Vitvi09g01146	RU	7.4893	2.90483	-0.613504	-Inf	0	3.15961e-305
NC_012015.3_16544259_16955369	NC_012015.3_16544259	Vitvi09g01146	RU	7.4893	2.90483	-0.613504	-Inf	0	3.15961e-305
NC_012015.3_16544429_16955377	NC_012015.3_16544429	Vitvi09g01146	RU	7.4893	2.90483	-0.613504	-Inf	0	3.15961e-305
NC_012015.3_16544536_16955382	NC_012015.3_16544536	Vitvi09g01146	RU	7.4893	2.90483	-0.613504	-Inf	0	3.15961e-305
NC_012015.3_16544679_16955388	NC_012015.3_16544679	Vitvi09g01146	RU	7.4893	2.90483	-0.613504	-Inf	0	3.15961e-305
NC_012015.3_16544820_16955394	NC_012015.3_16544820	Vitvi09g01146	RU	7.4893	2.90483	-0.613504	-Inf	0	3.15961e-305
NC_012015.3_16544915_16955397	NC_012015.3_16544915	Vitvi09g01146	RU	7.4893	2.90483	-0.613504	-Inf	0	3.15961e-305
NC_012015.3_16545431_16955413	NC_012015.3_16545431	Vitvi09g01146	RU	7.4893	2.90483	-0.613504	-Inf	0	3.15961e-305
NC_012015.3_16548047_16955495	NC_012015.3_16548047	Vitvi09g01146	RU	7.4893	2.90483	-0.613504	-Inf	0	3.15961e-305
NC_012015.3_16548174_16955505	NC_012015.3_16548174	Vitvi09g01146	RU	7.4893	2.90483	0.613504	Inf	0	3.15961e-305
NC_012015.3_16549040_16955543	NC_012015.3_16549040	Vitvi09g01146	RU	7.4893	2.90483	-0.613504	-Inf	0	3.15961e-305
NC_012015.3_16549219_16955551	NC_012015.3_16549219	Vitvi09g01146	RU	7.4893	2.90483	-0.613504	-Inf	0	3.15961e-305
NC_012015.3_16549457_16955565	NC_012015.3_16549457	Vitvi09g01146	RU	7.4893	2.90483	-0.613504	-Inf	0	3.15961e-305
NC_012015.3_16557279_16955795	NC_012015.3_16557279	Vitvi09g01146	RU	7.4893	2.90483	-0.613504	-Inf	0	3.15961e-305
NC_012015.3_16557533_16955804	NC_012015.3_16557533	Vitvi09g01146	RU	7.4893	2.90483	-0.613504	-Inf	0	3.15961e-305
NC_012015.3_16557614_16955806	NC_012015.3_16557614	Vitvi09g01146	RU	7.4893	2.90483	-0.613504	-Inf	0	3.15961e-305
NC_012015.3_16558914_16955860	NC_012015.3_16558914	Vitvi09g01146	RU	7.4893	2.90483	-0.613504	-Inf	0	3.15961e-305
NC_012015.3_16559513_16955873	NC_012015.3_16559513	Vitvi09g01146	RU	7.4893	2.90483	-0.613504	-Inf	0	3.15961e-305
NC_012015.3_16559580_16955876	NC_012015.3_16559580	Vitvi09g01146	RU	7.4893	2.90483	-0.613504	-Inf	0	3.15961e-305
NC_012015.3_16559589_16955877	NC_012015.3_16559589	Vitvi09g01146	RU	7.4893	2.90483	-0.613504	-Inf	0	3.15961e-305
NC_012015.3_16559610_16955878	NC_012015.3_16559610	Vitvi09g01146	RU	7.4893	2.90483	-0.613504	-Inf	0	3.15961e-305
NC_012015.3_16559629_16955879	NC_012015.3_16559629	Vitvi09g01146	RU	7.4893	2.90483	-0.613504	-Inf	0	3.15961e-305
NC_012015.3_16559841_16955891	NC_012015.3_16559841	Vitvi09g01146	RU	7.4893	2.90483	-0.613504	-Inf	0	3.15961e-305
NC_012015.3_16559865_16955892	NC_012015.3_16559865	Vitvi09g01146	RU	7.4893	2.90483	-0.613504	-Inf	0	3.15961e-305
NC_012015.3_16560278_16955904	NC_012015.3_16560278	Vitvi09g01146	RU	7.4893	2.90483	-0.613504	-Inf	0	3.15961e-305
NC_012017.3_19311933_1553582	NC_012017.3_19311933	Vitvi11g01682	RU	7.28354	2.86464	-1.21789	-1.16236e+08	1.40427e-24	1.88941e-21
NC_012018.3_2352308_1657742	NC_012018.3_2352308	Vitvi12g00149	RU	9.42871	3.23706	-0.265937	-1.16236e+08	1.40427e-24	1.88941e-21
NC_012023.3_5333584_6941755	NC_012023.3_5333584	Vitvi17g00444	RU	4.49494	2.1683	2.96021	1.16236e+08	1.40427e-24	1.88941e-21
NC_012023.3_5333604_6941756	NC_012023.3_5333604	Vitvi17g00444	RU	4.49494	2.1683	2.96021	1.16236e+08	1.40427e-24	1.88941e-21
NC_012024.3_1180825_7422742	NC_012024.3_1180825	Vitvi18g00118	RU	12.1197	3.59928	-0.265937	-1.16236e+08	1.40427e-24	1.88941e-21
NC_012024.3_1180898_7422755	NC_012024.3_1180898	Vitvi18g00118	RU	12.1197	3.59928	-0.265937	-1.16236e+08	1.40427e-24	1.88941e-21
NC_012024.3_1181040_7422764	NC_012024.3_1181040	Vitvi18g00118	RU	12.1197	3.59928	-0.265937	-1.16236e+08	1.40427e-24	1.88941e-21
NC_012024.3_1181249_7422774	NC_012024.3_1181249	Vitvi18g00118	RU	12.1197	3.59928	-0.265937	-1.16236e+08	1.40427e-24	1.88941e-21
NC_012024.3_1181297_7422778	NC_012024.3_1181297	Vitvi18g00118	RU	12.1197	3.59928	-0.265937	-1.16236e+08	1.40427e-24	1.88941e-21
NC_012024.3_1181345_7422781	NC_012024.3_1181345	Vitvi18g00118	RU	12.1197	3.59928	-0.265937	-1.16236e+08	1.40427e-24	1.88941e-21
NC_012024.3_1181410_7422784	NC_012024.3_1181410	Vitvi18g00118	RU	12.1197	3.59928	-0.265937	-1.16236e+08	1.40427e-24	1.88941e-21
NC_012024.3_1181534_7422787	NC_012024.3_1181534	Vitvi18g00118	RU	12.1197	3.59928	-0.265937	-1.16236e+08	1.40427e-24	1.88941e-21
NC_012024.3_1181615_7422789	NC_012024.3_1181615	Vitvi18g00118	RU	12.1197	3.59928	-0.265937	-1.16236e+08	1.40427e-24	1.88941e-21
NC_012024.3_1182322_7422798	NC_012024.3_1182322	Vitvi18g00118	RU	12.1197	3.59928	-0.265937	-1.16236e+08	1.40427e-24	1.88941e-21
NC_012024.3_1182333_7422799	NC_012024.3_1182333	Vitvi18g00118	RU	12.1197	3.59928	-0.265937	-1.16236e+08	1.40427e-24	1.88941e-21
NC_012007.3_16049214_10196538	NC_012007.3_16049214	Vitvi01g01259	RU	6.56601	2.71502	-0.265937	-1.16236e+08	1.40427e-24	1.88941e-21
NC_012007.3_16049675_10196578	NC_012007.3_16049675	Vitvi01g01259	RU	6.56601	2.71502	-0.265937	-1.16236e+08	1.40427e-24	1.88941e-21
NC_012007.3_16050907_10196611	NC_012007.3_16050907	Vitvi01g01259	RU	6.56601	2.71502	-0.265937	-1.16236e+08	1.40427e-24	1.88941e-21
NC_012007.3_16051292_10196616	NC_012007.3_16051292	Vitvi01g01259	RU	6.56601	2.71502	-0.265937	-1.16236e+08	1.40427e-24	1.88941e-21
NC_012011.3_20154833_13629860	NC_012011.3_20154833	Vitvi05g01344	RU	38.0996	5.2517	-0.265937	-1.16236e+08	1.40427e-24	1.88941e-21
NC_012015.3_4992938_16356706	NC_012015.3_4992938	Vitvi09g00448	RU	8.76143	3.13117	-0.265937	-1.16236e+08	1.40427e-24	1.88941e-21
NC_012016.3_17916108_743415	NC_012016.3_17916108	Vitvi10g02002	WU	8.06169	3.01108	-0.375328	-Inf	0	2.66101e-305
NC_012016.3_17916166_743417	NC_012016.3_17916166	Vitvi10g02002	WU	8.06169	3.01108	-0.375328	-Inf	0	2.66101e-305
NC_012016.3_17916181_743418	NC_012016.3_17916181	Vitvi10g02002	WU	8.06169	3.01108	-0.375328	-Inf	0	2.66101e-305
NC_012016.3_17916228_743420	NC_012016.3_17916228	Vitvi10g02002	WU	8.06169	3.01108	-0.375328	-Inf	0	2.66101e-305
NC_012016.3_17916292_743421	NC_012016.3_17916292	Vitvi10g02002	WU	8.06169	3.01108	-0.375328	-Inf	0	2.66101e-305
NC_012016.3_17916447_743422	NC_012016.3_17916447	Vitvi10g02002	WU	8.06169	3.01108	-0.375328	-Inf	0	2.66101e-305
NC_012016.3_17916502_743423	NC_012016.3_17916502	Vitvi10g02002	WU	8.06169	3.01108	-0.375328	-Inf	0	2.66101e-305
NC_012016.3_17916622_743424	NC_012016.3_17916622	Vitvi10g02002	WU	8.06169	3.01108	-0.375328	-Inf	0	2.66101e-305
NC_012016.3_17916653_743425	NC_012016.3_17916653	Vitvi10g02002	WU	8.06169	3.01108	-0.375328	-Inf	0	2.66101e-305
NC_012016.3_17916692_743426	NC_012016.3_17916692	Vitvi10g02002	WU	8.06169	3.01108	-0.375328	-Inf	0	2.66101e-305
NC_012016.3_17916750_743428	NC_012016.3_17916750	Vitvi10g02002	WU	8.06169	3.01108	-0.375328	-Inf	0	2.66101e-305
NC_012016.3_17916771_743429	NC_012016.3_17916771	Vitvi10g02002	WU	8.06169	3.01108	-0.375328	-Inf	0	2.66101e-305
NC_012016.3_17916799_743430	NC_012016.3_17916799	Vitvi10g02002	WU	8.06169	3.01108	-0.375328	-Inf	0	2.66101e-305
NC_012016.3_17916833_743431	NC_012016.3_17916833	Vitvi10g02002	WU	8.06169	3.01108	-0.375328	-Inf	0	2.66101e-305
NC_012016.3_17916859_743432	NC_012016.3_17916859	Vitvi10g02002	WU	8.06169	3.01108	-0.375328	-Inf	0	2.66101e-305
NC_012016.3_17917068_743435	NC_012016.3_17917068	Vitvi10g02002	WU	8.06169	3.01108	-0.375328	-Inf	0	2.66101e-305
NC_012016.3_17917127_743436	NC_012016.3_17917127	Vitvi10g02002	WU	8.06169	3.01108	-0.375328	-Inf	0	2.66101e-305
NC_012016.3_17917239_743437	NC_012016.3_17917239	Vitvi10g02002	WU	8.06169	3.01108	-0.375328	-Inf	0	2.66101e-305
NC_012016.3_17917313_743439	NC_012016.3_17917313	Vitvi10g02002	WU	8.06169	3.01108	-0.375328	-Inf	0	2.66101e-305
NC_012016.3_17917420_743440	NC_012016.3_17917420	Vitvi10g02002	WU	8.06169	3.01108	-0.375328	-Inf	0	2.66101e-305
NC_012016.3_17917421_743441	NC_012016.3_17917421	Vitvi10g02002	WU	8.06169	3.01108	-0.375328	-Inf	0	2.66101e-305
NC_012016.3_17917458_743442	NC_012016.3_17917458	Vitvi10g02002	WU	8.06169	3.01108	-0.375328	-Inf	0	2.66101e-305
NC_012016.3_17917728_743443	NC_012016.3_17917728	Vitvi10g02002	WU	8.06169	3.01108	-0.375328	-Inf	0	2.66101e-305
NC_012016.3_17917777_743444	NC_012016.3_17917777	Vitvi10g02002	WU	8.06169	3.01108	-0.375328	-Inf	0	2.66101e-305
NC_012016.3_17917815_743445	NC_012016.3_17917815	Vitvi10g02002	WU	8.06169	3.01108	-0.375328	-Inf	0	2.66101e-305
NC_012016.3_17917908_743447	NC_012016.3_17917908	Vitvi10g02002	WU	8.06169	3.01108	-0.375328	-Inf	0	2.66101e-305
NC_012016.3_17917952_743450	NC_012016.3_17917952	Vitvi10g02002	WU	8.06169	3.01108	-0.375328	-Inf	0	2.66101e-305
NC_012016.3_17918320_743457	NC_012016.3_17918320	Vitvi10g02002	WU	8.06169	3.01108	-0.375328	-Inf	0	2.66101e-305
NC_012016.3_17918321_743458	NC_012016.3_17918321	Vitvi10g02002	WU	8.06169	3.01108	-0.375328	-Inf	0	2.66101e-305
NC_012017.3_860044_771558	NC_012017.3_860044	Vitvi11g01337	WU	17.5377	4.13239	-0.783674	-Inf	0	2.66101e-305
NC_012017.3_860306_771574	NC_012017.3_860306	Vitvi11g01337	WU	17.5377	4.13239	-0.783674	-Inf	0	2.66101e-305
NC_012017.3_860386_771579	NC_012017.3_860386	Vitvi11g01337	WU	17.5377	4.13239	0.783674	Inf	0	2.66101e-305
NC_012017.3_860397_771580	NC_012017.3_860397	Vitvi11g01337	WU	17.5377	4.13239	-0.783674	-Inf	0	2.66101e-305
NC_012017.3_861063_771613	NC_012017.3_861063	Vitvi11g01337	WU	17.5377	4.13239	-0.783674	-Inf	0	2.66101e-305
NC_012017.3_861180_771619	NC_012017.3_861180	Vitvi11g01337	WU	17.5377	4.13239	-0.783674	-Inf	0	2.66101e-305
NC_012017.3_861881_771633	NC_012017.3_861881	Vitvi11g01337	WU	17.5377	4.13239	0.783674	Inf	0	2.66101e-305
NC_012017.3_5095382_896625	NC_012017.3_5095382	Vitvi11g00497	WU	5.65771	2.50022	-0.289452	-Inf	0	2.66101e-305
NC_012017.3_5095554_896643	NC_012017.3_5095554	Vitvi11g00497	WU	5.65771	2.50022	-0.289452	-Inf	0	2.66101e-305
NC_012017.3_5096958_896717	NC_012017.3_5096958	Vitvi11g00497	WU	5.65771	2.50022	-0.289452	-Inf	0	2.66101e-305
NC_012017.3_5097457_896729	NC_012017.3_5097457	Vitvi11g00497	WU	5.65771	2.50022	-0.289452	-Inf	0	2.66101e-305
NC_012017.3_5097909_896747	NC_012017.3_5097909	Vitvi11g00497	WU	5.65771	2.50022	-0.289452	-Inf	0	2.66101e-305
NC_012017.3_5098320_896758	NC_012017.3_5098320	Vitvi11g00497	WU	5.65771	2.50022	-0.289452	-Inf	0	2.66101e-305
NC_012017.3_5098472_896768	NC_012017.3_5098472	Vitvi11g00497	WU	5.65771	2.50022	-0.289452	-Inf	0	2.66101e-305
NC_012018.3_2351611_1657709	NC_012018.3_2351611	Vitvi12g00149	WU	13.4442	3.74891	-0.774364	-Inf	0	2.66101e-305
NC_012018.3_2352020_1657726	NC_012018.3_2352020	Vitvi12g00149	WU	13.4442	3.74891	-0.774364	-Inf	0	2.66101e-305
NC_012018.3_2352058_1657728	NC_012018.3_2352058	Vitvi12g00149	WU	13.4442	3.74891	-0.774364	-Inf	0	2.66101e-305
NC_012018.3_2352077_1657729	NC_012018.3_2352077	Vitvi12g00149	WU	13.4442	3.74891	-0.774364	-Inf	0	2.66101e-305
NC_012018.3_2352283_1657741	NC_012018.3_2352283	Vitvi12g00149	WU	13.4442	3.74891	-0.774364	-Inf	0	2.66101e-305
NC_012018.3_2352322_1657743	NC_012018.3_2352322	Vitvi12g00149	WU	13.4442	3.74891	-0.774364	-Inf	0	2.66101e-305
NC_012018.3_2352513_1657749	NC_012018.3_2352513	Vitvi12g00149	WU	13.4442	3.74891	-0.774364	-Inf	0	2.66101e-305
NC_012018.3_2352522_1657750	NC_012018.3_2352522	Vitvi12g00149	WU	13.4442	3.74891	-0.774364	-Inf	0	2.66101e-305
NC_012018.3_2352560_1657751	NC_012018.3_2352560	Vitvi12g00149	WU	13.4442	3.74891	0.774364	Inf	0	2.66101e-305
NC_012018.3_2352760_1657756	NC_012018.3_2352760	Vitvi12g00149	WU	13.4442	3.74891	-0.774364	-Inf	0	2.66101e-305
NC_012018.3_2352761_1657757	NC_012018.3_2352761	Vitvi12g00149	WU	13.4442	3.74891	-0.774364	-Inf	0	2.66101e-305
NC_012018.3_2352943_1657761	NC_012018.3_2352943	Vitvi12g00149	WU	13.4442	3.74891	-0.774364	-Inf	0	2.66101e-305
NC_012018.3_2353295_1657765	NC_012018.3_2353295	Vitvi12g00149	WU	13.4442	3.74891	-0.774364	-Inf	0	2.66101e-305
NC_012018.3_2353309_1657766	NC_012018.3_2353309	Vitvi12g00149	WU	13.4442	3.74891	-0.774364	-Inf	0	2.66101e-305
NC_012018.3_2353440_1657767	NC_012018.3_2353440	Vitvi12g00149	WU	13.4442	3.74891	0.774364	Inf	0	2.66101e-305
NC_012018.3_2353517_1657768	NC_012018.3_2353517	Vitvi12g00149	WU	13.4442	3.74891	0.774364	Inf	0	2.66101e-305
NC_012018.3_2354229_1657774	NC_012018.3_2354229	Vitvi12g00149	WU	13.4442	3.74891	-0.774364	-Inf	0	2.66101e-305
NC_012018.3_2354296_1657775	NC_012018.3_2354296	Vitvi12g00149	WU	13.4442	3.74891	0.774364	Inf	0	2.66101e-305
NC_012018.3_3306821_1698885	NC_012018.3_3306821	Vitvi12g02263	WU	114.89	6.84411	-0.66478	-Inf	0	2.66101e-305
NC_012018.3_3307007_1698894	NC_012018.3_3307007	Vitvi12g02263	WU	114.89	6.84411	-0.66478	-Inf	0	2.66101e-305
NC_012018.3_3307050_1698901	NC_012018.3_3307050	Vitvi12g02263	WU	114.89	6.84411	-0.66478	-Inf	0	2.66101e-305
NC_012018.3_3307081_1698904	NC_012018.3_3307081	Vitvi12g02263	WU	114.89	6.84411	-0.66478	-Inf	0	2.66101e-305
NC_012018.3_3307114_1698909	NC_012018.3_3307114	Vitvi12g02263	WU	114.89	6.84411	-0.66478	-Inf	0	2.66101e-305
NC_012018.3_3307177_1698915	NC_012018.3_3307177	Vitvi12g02263	WU	114.89	6.84411	-0.66478	-Inf	0	2.66101e-305
NC_012018.3_3307195_1698917	NC_012018.3_3307195	Vitvi12g02263	WU	114.89	6.84411	-0.66478	-Inf	0	2.66101e-305
NC_012018.3_3307207_1698919	NC_012018.3_3307207	Vitvi12g02263	WU	114.89	6.84411	-0.66478	-Inf	0	2.66101e-305
NC_012018.3_3307244_1698923	NC_012018.3_3307244	Vitvi12g02263	WU	114.89	6.84411	-0.66478	-Inf	0	2.66101e-305
NC_012018.3_3307291_1698926	NC_012018.3_3307291	Vitvi12g02263	WU	114.89	6.84411	-0.66478	-Inf	0	2.66101e-305
NC_012018.3_3307493_1698933	NC_012018.3_3307493	Vitvi12g02263	WU	114.89	6.84411	-0.66478	-Inf	0	2.66101e-305
NC_012018.3_3307541_1698935	NC_012018.3_3307541	Vitvi12g02263	WU	114.89	6.84411	-0.66478	-Inf	0	2.66101e-305
NC_012018.3_3307566_1698940	NC_012018.3_3307566	Vitvi12g02263	WU	114.89	6.84411	-0.66478	-Inf	0	2.66101e-305
NC_012018.3_3307598_1698941	NC_012018.3_3307598	Vitvi12g02263	WU	114.89	6.84411	-0.66478	-Inf	0	2.66101e-305
NC_012018.3_3307850_1698949	NC_012018.3_3307850	Vitvi12g02263	WU	114.89	6.84411	-0.66478	-Inf	0	2.66101e-305
NC_012018.3_3307964_1698951	NC_012018.3_3307964	Vitvi12g02263	WU	114.89	6.84411	-0.66478	-Inf	0	2.66101e-305
NC_012018.3_3307996_1698952	NC_012018.3_3307996	Vitvi12g02263	WU	114.89	6.84411	-0.66478	-Inf	0	2.66101e-305
NC_012018.3_3308078_1698953	NC_012018.3_3308078	Vitvi12g02263	WU	114.89	6.84411	-0.66478	-Inf	0	2.66101e-305
NC_012018.3_3308957_1698982	NC_012018.3_3308957	Vitvi12g02263	WU	114.89	6.84411	-0.66478	-Inf	0	2.66101e-305
NC_012018.3_3309123_1698988	NC_012018.3_3309123	Vitvi12g02263	WU	114.89	6.84411	-0.66478	-Inf	0	2.66101e-305
NC_012018.3_3309499_1699003	NC_012018.3_3309499	Vitvi12g02263	WU	114.89	6.84411	-0.66478	-Inf	0	2.66101e-305
NC_012018.3_3310393_1699045	NC_012018.3_3310393	Vitvi12g02263	WU	114.89	6.84411	-0.66478	-Inf	0	2.66101e-305
[truncated: 784 more rows]

## Sheet: TableS10
Table S10. Genotype of each cultvar for each cis-eQTL identified by Matrix eQTL.
[truncated: 2,171 more rows]

[truncated: 4 more sheets: TableS11, TableS12, TableS13, TableS14]
